# Supplementary material for: Meru couples planar cell polarity with apical-basal polarity during asymmetric cell division
Source: eLife. 2017 Jun 30;6:e25014. doi: 10.7554/eLife.25014 (PMC5493435; doi:10.7554/eLife.25014)
Supplement: Figure 1—source data 1. — Related to Figure 1I,I’. DOI: http://dx.doi.org/10.7554/eLife.25014.003 [file elife-25014-fig1-data1.xlsx]

## Sheet: Figure 1I
	Stout bristle defect counts
Genotype	1 defect	2 defects	3 defects	No defect
ctrl	1	0	0	99
meru1	39	15	6	40
meru2	10	0	0	90
+/Df	0	0	0	100
meru1/Df	41	12	3	44
meru2/Df	20	1	1	78
ubi-GFP/+; meru1	22	14	1	63
ubi-GFP-meru/+; meru1	1	0	0	99

## Sheet: Figure 1I`
	Counts, missing macrochaetes
Genotype	1 defect	2 defects	3 defects	No defect
ctrl	1	0	0	49
meru1	16	4	0	30
meru2	6	0	0	44
+/Df	0	0	0	50
meru1/Df	18	10	4	18
meru2/Df	6	4	0	40
ubi-GFP/+; meru1	7	3	1	39
ubi-GFP-meru/+; meru1	2	0	0	48
