# Supplementary material for: Meru couples planar cell polarity with apical-basal polarity during asymmetric cell division
Source: eLife. 2017 Jun 30;6:e25014. doi: 10.7554/eLife.25014 (PMC5493435; doi:10.7554/eLife.25014)
Supplement: Figure 3—source data 1. — Related to Figure 3I. DOI: http://dx.doi.org/10.7554/eLife.25014.008 [file elife-25014-fig3-data1.xlsx]

## Sheet: Figure 3I
	Stout bristle defect counts
Genotype	1 defect	2 defects	3 defects	4 defects	5 defects	≥ 6 defects	No defect
nubG4/UAS-GFP; meru1	25	3	1	0	0	0	71
nubG4/bazIR	31	22	19	6	3	2	17
nubG4/bazIR; meru1	0	0	0	0	0	100	0
nubG4/pinsIR	16	1	0	0	0	0	83
nubG4/pinsIR; meru1	0	2	3	11	14	70	0
nubG4/GαiIR	12	0	0	0	0	0	88
nubG4/GαiIR; meru1	14	13	24	23	12	9	5
