# Supplementary material for: Meru couples planar cell polarity with apical-basal polarity during asymmetric cell division
Source: eLife. 2017 Jun 30;6:e25014. doi: 10.7554/eLife.25014 (PMC5493435; doi:10.7554/eLife.25014)
Supplement: Figure 3—figure supplement 1—source data 1. — Related to Figure 3—figure supplement 1D–E. DOI: http://dx.doi.org/10.7554/eLife.25014.010 [file elife-25014-fig3-figsupp1-data1.xlsx]

## Sheet: Figure 3-figure supplement 1D
	Stout bristle defect counts
Genotype	1 defect	2 defects	3 defects	4 defects	5 defects	6 defects	No defect
dsh1	3	0	0	0	0	0	97
meru1	39	15	6	0	0	0	40
dsh1;; meru1	23	19	17	14	7	3	17
dsh1;; meru1/+	1	0	0	0	0	0	99

## Sheet: Figure 3-figure supplement 1D`
	Counts, missing macrochaetes
Genotype	1 defect	2 defects	3 defects	4 defects	5 defects	≥ 6 defects	No defect
dsh1	7	1	0	0	0	0	42
meru1	16	4	0	0	0	0	30
dsh1;; meru1	5	9	12	7	6	7	4
dsh1;; meru1/+	10	0	0	0	0	0	40

## Sheet: Figure 3-figure supplement 1E
	Stout bristle defect counts
Genotype	1 defect	2 defects	3 defects	4 defects	5 defects	6 defects	No defect
nubG4/UAS-GFP; meru1	25	3	1	0	0	0	71
nubG4/fzIR	1	0	0	0	0	0	99
nubG4/fzIR; meru1	30	19	17	9	2	2	21
nubG4, UAS-fz/+	2	0	0	0	0	0	98
nubG4, UAS-fz/+; meru1	15	37	23	7	4	0	14
nubG4, UAS-arm/+	1	0	0	0	0	0	99
nubG4, UAS-arm/+; meru1	32	10	2	0	0	0	56
