# Supplementary material for: Meru couples planar cell polarity with apical-basal polarity during asymmetric cell division
Source: eLife. 2017 Jun 30;6:e25014. doi: 10.7554/eLife.25014 (PMC5493435; doi:10.7554/eLife.25014)
Supplement: Figure 4—source data 1. — Related to Figure 4C–E. DOI: http://dx.doi.org/10.7554/eLife.25014.012 [file elife-25014-fig4-data1.xlsx]

## Sheet: Figure 4C
	Polarization coefficient P							Cell	ctrl 1		ctrl 2		ctrl 3		ctrl 4		ctrl 5		ctrl 6		ctrl 7		ctrl 8		ctrl 9		ctrl 10		ctrl 11		ctrl 12		ctrl 13		ctrl 14		ctrl 15		ctrl 16		ctrl 17		ctrl 18		ctrl 19		ctrl 20		ctrl 21
Cell	ctrl	meru1							N	Grey value k	N	Grey value k	N	Grey value k	N	Grey value k	N	Grey value k	N	Grey value k	N	Grey value k	N	Grey value k	N	Grey value k	N	Grey value k	N	Grey value k	N	Grey value k	N	Grey value k	N	Grey value k	N	Grey value k	N	Grey value k	N	Grey value k	N	Grey value k	N	Grey value k	N	Grey value k	N
1	0.485875	0.29424							1	7.6164	1	10.6732	1	9.3314	1	7.9132	1	8.1659	1	7.9026	1	10.6777	1	8.7014	1	9.2786	1	9.7327	1	8.0622	1	9.311	1	8.1695	1	8.5943	1	8.0189	1	8.6253	1	10.2923	1	8.1862	1	8.0213	1	7.9962	1
2	0.460276	0.422997							2	8.0576	2	8.6918	2	9.0287	2	7.8711	2	8.3529	2	7.5564	2	8.8536	2	8.7111	2	8.1715	2	9.4074	2	8.9822	2	8.6079	2	8.3999	2	8.2875	2	8.4999	2	8.5788	2	8.659	2	8.4756	2	8.2054	2	9.0079	2
3	0.409446	0.198013							3	8.0036	3	8.7397	3	9.9901	3	8.3739	3	8.2764	3	7.2915	3	8.7468	3	9.2732	3	8.5615	3	8.5801	3	8.1097	3	9.2636	3	9.5229	3	8.9778	3	8.7191	3	7.455	3	8.4955	3	8.8269	3	8.7561	3	8.3723	3
4	0.371625	0.332456							4	9.2664	4	9.8216	4	9.2339	4	8.1376	4	8.849	4	7.6299	4	9.4707	4	9.7388	4	9.0444	4	9.8803	4	7.8392	4	8.9565	4	8.536	4	8.8752	4	8.7651	4	8.4506	4	10.1703	4	8.3697	4	8.7148	4	8.9838	4
5	0.349884	0.271572							5	8.5711	5	8.5055	5	9.48	5	8.4895	5	8.1794	5	8.8012	5	9.6605	5	10.0336	5	9.0571	5	11.0829	5	8.2636	5	8.6832	5	8.6842	5	8.8662	5	7.6979	5	8.3383	5	10.9857	5	8.5058	5	9.2052	5	8.5335	5
6	0.380301	0.327658							6	7.8619	6	10.1349	6	9.28	6	7.8739	6	9.2609	6	8.1028	6	9.2511	6	9.3893	6	9.3318	6	10.6967	6	8.111	6	9.1122	6	8.903	6	8.8899	6	8.4975	6	8.5923	6	11.0416	6	8.3247	6	8.9386	6	8.8084	6
7	0.388764	0.171605							7	7.7133	7	8.9017	7	8.9422	7	7.6283	7	9.1101	7	8.0555	7	9.4147	7	9.6619	7	9.2413	7	10.0333	7	7.7514	7	9.3342	7	8.8469	7	8.9694	7	8.6494	7	8.709	7	10.7439	7	8.3888	7	8.7404	7	9.4469	7
8	0.431841	0.339014							8	8.1829	8	9.5439	8	9.3507	8	8.6954	8	8.6053	8	8.1733	8	9.4445	8	8.8979	8	8.7624	8	9.8791	8	8.2125	8	8.5793	8	8.4901	8	8.6273	8	8.9144	8	8.2457	8	9.6208	8	8.2292	8	8.3055	8	9.4466	8
9	0.425714	0.375292							9	8.7183	9	9.0833	9	8.7961	9	8.1649	9	8.6086	9	8.0142	9	8.9502	9	9.1552	9	8.9897	9	10.9965	9	8.4056	9	9.1644	9	8.8731	9	8.8405	9	8.5414	9	8.185	9	9.5257	9	9.0231	9	8.5631	9	10.3555	9
10	0.454489	0.335763							10	8.9639	10	9.1313	10	8.6589	10	8.217	10	8.8988	10	7.2438	10	9.1952	10	8.8304	10	8.483	10	10.0512	10	8.2487	10	9.0739	10	8.7222	10	9.1254	10	8.4438	10	8.2896	10	9.8058	10	8.4716	10	8.4796	10	9.5526	10
11	0.479648	0.237502							11	8.548	11	9.3576	11	9.1727	11	8.6077	11	8.2574	11	7.783	11	9.8278	11	9.217	11	8.9343	11	11.0784	11	8.0458	11	9.1403	11	8.6059	11	8.7135	11	8.9947	11	7.8347	11	9.6509	11	8.9268	11	8.7221	11	9.0813	11
12	0.42553	0.281056							12	8.3679	12	10.1486	12	8.9631	12	7.8282	12	8.4402	12	7.3879	12	10.4586	12	9.512	12	9.6367	12	11.7426	12	8.3544	12	9.7072	12	8.9105	12	8.581	12	8.8393	12	8.0336	12	9.8209	12	8.4874	12	8.4743	12	8.7644	12
13	0.420955	0.338692							13	8.6809	13	9.5239	13	8.9353	13	8.3523	13	9.291	13	8.0051	13	10.5391	13	10.0566	13	9.6883	13	11.6264	13	8.2435	13	9.9358	13	8.7248	13	9.1586	13	9.0513	13	8.4598	13	10.456	13	9.0339	13	9.2631	13	8.6347	13
14	0.383154	0.140612							14	9.7674	14	9.6116	14	9.2749	14	8.4865	14	9.145	14	7.5935	14	9.2444	14	9.1516	14	9.6361	14	12.332	14	8.493	14	8.7181	14	8.6469	14	9.0593	14	8.5972	14	8.649	14	10.6434	14	8.5756	14	8.5468	14	9.5058	14
15	0.469064	0.306118							15	9.1471	15	8.6143	15	9.1096	15	8.85	15	10.4592	15	8.0744	15	9.2256	15	8.5343	15	9.7695	15	12.2533	15	8.7869	15	9.4623	15	9.1885	15	8.8934	15	8.5107	15	9.0711	15	9.6476	15	8.5359	15	8.4513	15	8.9183	15
16	0.390886	0.271367							16	10.8557	16	10.0173	16	9.7031	16	9.7784	16	10.2772	16	8.5757	16	11.2245	16	8.323	16	10.106	16	11.9457	16	8.9334	16	9.3627	16	9.2571	16	8.8813	16	8.5996	16	9.2138	16	9.9443	16	8.3955	16	8.9325	16	10.101	16
17	0.378433	0.320279							17	9.2578	17	10.6202	17	9.9458	17	10.3345	17	10.2084	17	8.7921	17	12.7157	17	8.1706	17	10.3837	17	11.5744	17	8.3911	17	8.8634	17	9.1913	17	9.7402	17	8.4142	17	8.7174	17	11.3565	17	8.0132	17	8.7663	17	9.8322	17
18	0.4818	0.211135							18	9.052	18	9.656	18	9.4536	18	10.0909	18	9.0594	18	8.2012	18	11.3364	18	8.1051	18	11.3135	18	11.6246	18	8.8533	18	8.8281	18	9.5853	18	9.283	18	8.35	18	9.1046	18	12.0305	18	9.3717	18	9.96	18	8.8256	18
19	0.438293	0.183978							19	9.1024	19	11.191	19	9.254	19	9.4501	19	10.0386	19	8.1041	19	12.5311	19	9.8338	19	9.783	19	9.7807	19	9.8193	19	9.9213	19	9.4999	19	9.5152	19	8.6659	19	9.5181	19	11.9828	19	8.372	19	9.0635	19	10.2956	19
20	0.479661	0.363497							20	10.6507	20	10.5433	20	10.1	20	10.2997	20	11.7261	20	8.1091	20	11.094	20	10.2793	20	10.2602	20	10.4508	20	10.6249	20	9.878	20	10.1689	20	9.95	20	8.5808	20	9.7135	20	10.7342	20	8.6433	20	9.4369	20	9.4811	20
21	0.447276	0.256871							21	10.878	21	10.2205	21	10.3578	21	9.8646	21	13.5283	21	8.5617	21	11.676	21	9.9832	21	11.5342	21	9.6998	21	9.4512	21	10.0289	21	9.9639	21	9.7859	21	9.0816	21	9.9777	21	12.0296	21	9.1106	21	9.1795	21	9.681	21
22	0.480149	0.356345							22	9.5832	22	11.0968	22	10.4126	22	11.1708	22	14.0025	22	9.0804	22	11.2708	22	9.9476	22	12.8275	22	12.4985	22	9.0017	22	11.3424	22	10.6078	22	9.0408	22	8.8711	22	9.9441	22	13.5525	22	8.5763	22	9.6482	22	10.5137	22
23	0.419849	0.169897							23	11.6981	23	11.5769	23	10.2061	23	10.0056	23	15.6631	23	10.155	23	12.0168	23	11.1081	23	16.9392	23	15.414	23	9.5756	23	11.476	23	11.2236	23	9.2399	23	8.9888	23	9.9951	23	14.9063	23	8.2548	23	11.4151	23	10.3172	23
24	0.415486	0.111169							24	13.8755	24	13.7463	24	10.2753	24	10.8009	24	18.0433	24	9.6492	24	13.216	24	11.2912	24	24.4829	24	20.506	24	9.4556	24	11.3901	24	9.8763	24	11.8831	24	8.9538	24	12.0999	24	15.9847	24	9.3545	24	14.1557	24	10.8158	24
25	0.433343	0.278542							25	11.1981	25	14.231	25	11.6911	25	11.356	25	21.6417	25	9.1213	25	15.6643	25	13.9944	25	30.8248	25	27.5917	25	9.8276	25	12.8477	25	11.249	25	16.3239	25	9.5666	25	15.3437	25	17.9151	25	9.3277	25	16.2368	25	12.8669	25
26	0.485284	0.251079							26	16.6273	26	15.2138	26	11.1839	26	10.9796	26	22.9559	26	10.4947	26	21.0645	26	12.8481	26	35.9928	26	33.6724	26	10.0283	26	17.3975	26	13.3403	26	20.4472	26	9.665	26	17.5588	26	23.6487	26	9.9487	26	18.2726	26	16.1802	26
27	0.496011	0.338313							27	21.6683	27	19.9515	27	13.0305	27	12.1874	27	23.8596	27	12.3888	27	31.5758	27	11.7309	27	39.8146	27	43.0164	27	11.4496	27	21.4803	27	13.6122	27	20.2101	27	8.8858	27	18.8344	27	24.2684	27	11.4097	27	21.0452	27	21.6957	27
28	0.419834	0.268091							28	20.8568	28	19.0189	28	15.8065	28	14.406	28	26.399	28	14.5424	28	30.4403	28	15.449	28	49.4983	28	44.1316	28	12.488	28	30.6483	28	15.8237	28	27.2252	28	9.7445	28	23.7551	28	22.1447	28	12.1671	28	23.5788	28	30.5455	28
29	0.330203	0.178361							29	22.418	29	17.6648	29	16.0867	29	17.688	29	26.7937	29	15.4772	29	25.6949	29	15.6448	29	49.5283	29	41.9978	29	20.6616	29	34.1315	29	20.2903	29	26.7988	29	10.1331	29	26.8367	29	24.5817	29	13.07	29	33.8289	29	36.6034	29
30	0.429925	0.0941509							30	23.4954	30	20.0164	30	18.221	30	16.2931	30	27.0935	30	16.8078	30	29.5219	30	20.6862	30	46.0487	30	48.6394	30	22.8586	30	36.3748	30	26.3207	30	30.7571	30	13.8208	30	31.9387	30	30.1605	30	16.8132	30	34.9346	30	36.1689	30
31	0.394812	0.121056							31	37.2981	31	20.0916	31	19.2073	31	16.9396	31	28.885	31	18.1003	31	32.8752	31	26.7168	31	44.1323	31	46.7639	31	30.6136	31	39.6981	31	34.4726	31	32.6632	31	16.2944	31	41.5402	31	28.4453	31	19.5288	31	32.0729	31	39.5216	31
32	0.413459	0.178179							32	39.9556	32	21.5127	32	27.4075	32	17.9391	32	28.8366	32	21.9938	32	28.9258	32	31.0557	32	40.3916	32	46.0151	32	33.9867	32	45.4317	32	39.5748	32	31.2969	32	20.9186	32	40.9172	32	30.5088	32	30.9063	32	33.7471	32	45.2401	32
33	0.379152	0.254528							33	33.8821	33	22.0561	33	30.6265	33	22.6753	33	28.6716	33	23.1785	33	31.6742	33	35.9233	33	43.3089	33	52.6385	33	41.7515	33	43.8478	33	39.7434	33	29.0945	33	29.1834	33	39.9199	33	35.3587	33	31.1772	33	33.7738	33	47.7869	33
34	0.440277	0.223095							34	39.9614	34	24.7313	34	29.0792	34	26.0891	34	31.0923	34	24.2466	34	34.3258	34	37.9566	34	46.2033	34	48.2381	34	43.2648	34	43.2804	34	35.9413	34	29.3998	34	34.5408	34	38.3012	34	37.9259	34	35.498	34	35.0198	34	54.9541	34
35	0.446436	0.20561							35	43.1544	35	33.4651	35	31.9213	35	25.2826	35	30.4388	35	30.4055	35	36.4172	35	38.5227	35	43.0606	35	50.6633	35	43.3436	35	41.054	35	40.2196	35	32.4118	35	42.2113	35	33.7246	35	40.867	35	41.2125	35	42.8283	35	57.9189	35
36	0.358215	0.184572							36	42.4738	36	35.6959	36	40.3702	36	31.4626	36	29.9047	36	27.4724	36	35.0514	36	40.661	36	38.5048	36	53.8034	36	46.0483	36	41.4578	36	44.2751	36	32.5335	36	36.7465	36	36.436	36	37.8539	36	39.0337	36	43.2007	36	57.2277	36
37	0.418521	0.145867							37	45.4082	37	40.5942	37	38.3918	37	32.1879	37	30.2909	37	29.1744	37	38.3839	37	41.3467	37	41.0443	37	52.4346	37	43.9962	37	42.2924	37	41.4895	37	33.0383	37	44.7097	37	36.5563	37	35.537	37	36.0831	37	36.8999	37	46.671	37
38	0.37023	0.172033							38	47.5077	38	48.0978	38	42.1537	38	36.3314	38	31.2362	38	27.5551	38	41.7893	38	40.3366	38	41.1581	38	51.7034	38	42.5323	38	40.3421	38	35.4621	38	32.4991	38	48.5316	38	33.1028	38	42.6764	38	42.2582	38	43.9418	38	43.2567	38
39	0.456317	0.192632							39	50.0523	39	52.0714	39	42.5831	39	39.2364	39	29.5517	39	34.2014	39	40.1878	39	44.2299	39	37.3576	39	46.5203	39	48.7933	39	40.9586	39	39.6302	39	32.1943	39	48.9285	39	33.1066	39	39.6523	39	45.7249	39	44.5749	39	48.3688	39
40	0.455388	0.231792							40	51.3332	40	58.3248	40	43.382	40	35.0764	40	32.162	40	39.2932	40	45.8354	40	38.4064	40	36.6452	40	44.3823	40	49.5916	40	38.9302	40	38.4689	40	31.8841	40	51.0027	40	37.2798	40	41.5759	40	49.9706	40	39.8263	40	49.3294	40
41	0.49427	0.0907528							41	54.8953	41	54.3055	41	31.0359	41	28.8172	41	33.5439	41	39.5065	41	45.6939	41	36.1362	41	39.2403	41	45.5857	41	46.1964	41	38.7687	41	38.9911	41	37.3312	41	48.3741	41	33.3244	41	39.3688	41	48.718	41	37.061	41	48.8675	41
42	0.40961	0.216518							42	53.0071	42	57.1537	42	35.5641	42	31.137	42	30.4711	42	39.3102	42	44.6047	42	38.5421	42	38.4737	42	46.4033	42	48.6633	42	33.868	42	37.1776	42	32.7813	42	48.9917	42	33.3574	42	41.9478	42	46.4428	42	35.2594	42	47.4848	42
43	0.46559	0.306819							43	56.7864	43	58.8613	43	39.8991	43	30.0479	43	27.6409	43	31.6961	43	44.6509	43	42.4798	43	42.4056	43	50.9866	43	50.9361	43	37.0183	43	40.1569	43	32.1392	43	44.7761	43	38.6662	43	40.1019	43	47.4429	43	44.1727	43	50.0409	43
44	0.387955	0.121754							44	54.2035	44	56.2249	44	47.4872	44	28.0248	44	26.5831	44	34.6952	44	41.3874	44	50.8375	44	42.6798	44	46.3319	44	45.3856	44	38.3395	44	38.9743	44	33.0829	44	49.6341	44	34.1154	44	32.5822	44	44.9353	44	42.7183	44	49.2792	44
45	0.37052	0.204739							45	59.9662	45	52.7251	45	41.6779	45	26.6224	45	27.6241	45	31.1371	45	37.012	45	52.7066	45	30.5509	45	48.6575	45	44.3485	45	44.5734	45	40.0912	45	28.1629	45	57.1585	45	29.5941	45	35.0838	45	46.6055	45	43.2619	45	45.8573	45
46	0.49248	0.144809							46	61.6784	46	48.9177	46	38.1496	46	25.1646	46	27.4586	46	32.1941	46	33.1684	46	52.9839	46	30.7985	46	39.6995	46	49.4531	46	39.219	46	42.1949	46	33.4286	46	53.0476	46	26.6559	46	36.7224	46	46.6154	46	38.5088	46	46.6295	46
47	0.382856	0.305771							47	54.9155	47	51.2717	47	44.1008	47	30.0019	47	23.7396	47	30.0148	47	34.6056	47	50.3432	47	33.5395	47	35.414	47	47.5543	47	34.9078	47	41.7342	47	33.2415	47	44.1717	47	24.0279	47	40.0005	47	45.745	47	38.7467	47	49.1638	47
48	0.427137	0.331465							48	50.7078	48	51.5499	48	42.364	48	32.9992	48	23.2905	48	26.3631	48	34.8492	48	45.7299	48	30.3714	48	32.2149	48	46.2241	48	35.1052	48	41.4943	48	33.3755	48	38.4759	48	22.9757	48	35.0636	48	49.8582	48	40.6123	48	48.5773	48
49	0.423402	0.17595							49	53.7444	49	50.5524	49	44.6125	49	29.7998	49	22.8207	49	24.5098	49	37.3526	49	46.6583	49	32.5155	49	23.5013	49	51.4724	49	37.511	49	38.2044	49	30.0539	49	44.0489	49	22.7109	49	35.0458	49	54.2799	49	40.7271	49	48.971	49
50	0.277933	0.159646							50	56.2352	50	43.2081	50	34.655	50	29.1844	50	21.617	50	23.1273	50	31.2789	50	48.429	50	31.8787	50	17.1111	50	48.8704	50	40.0796	50	33.2076	50	29.8292	50	45.0408	50	19.5467	50	30.521	50	57.3901	50	36.7243	50	51.9794	50
51	0.442392	0.260137							51	43.8913	51	40.3336	51	30.2657	51	28.9541	51	19.15	51	22.2251	51	30.1942	51	44.3877	51	30.7959	51	14.2414	51	44.9512	51	33.6796	51	32.5271	51	30.8088	51	42.1469	51	21.8336	51	25.9527	51	55.6893	51	34.7281	51	57.0746	51
52	0.327154	0.226968							52	46.2189	52	37.8824	52	29.5219	52	34.4065	52	17.9262	52	18.1797	52	26.9465	52	43.4672	52	26.8795	52	13.5275	52	40.3532	52	32.0792	52	31.1274	52	29.4035	52	30.9884	52	19.352	52	23.353	52	53.9892	52	37.9661	52	53.0577	52
53	0.322043	0.237703							53	43.5723	53	39.0739	53	25.6761	53	33.1142	53	16.5772	53	18.4724	53	24.7173	53	36.64	53	24.4541	53	11.8026	53	41.5367	53	24.0635	53	27.6979	53	26.089	53	32.2026	53	16.5772	53	22.7313	53	44.7631	53	38.349	53	51.9606	53
54	0.361305	0.262472							54	37.2316	54	38.2244	54	27.5379	54	30.5713	54	15.8969	54	17.667	54	23.7547	54	28.3527	54	20.1753	54	9.6264	54	38.3326	54	20.0992	54	26.1122	54	23.2358	54	37.4014	54	15.2243	54	20.7613	54	45.7365	54	32.9134	54	49.7857	54
55	0.442438	0.185646							55	43.3049	55	45.2015	55	23.6822	55	28.7119	55	13.307	55	17.137	55	23.473	55	26.2742	55	19.854	55	9.6072	55	31.0052	55	17.8758	55	31.4342	55	20.2366	55	35.8955	55	12.5564	55	18.1662	55	37.008	55	26.2686	55	50.8166	55
56	0.377255	0.231599							56	39.6979	56	41.317	56	27.7135	56	23.3501	56	11.998	56	16.2086	56	20.3692	56	24.2956	56	15.7036	56	9.5799	56	26.3945	56	15.4218	56	27.5986	56	19.3921	56	31.9744	56	10.4105	56	15.5129	56	37.0781	56	24.6886	56	47.5423	56
57	0.378768	0.210099							57	34.8659	57	37.9394	57	26.4728	57	19.6218	57	11.57	57	13.6426	57	19.6961	57	29.8189	57	13.4982	57	9.6263	57	23.2334	57	13.396	57	26.0473	57	15.0231	57	33.1681	57	11.307	57	13.5838	57	33.9124	57	20.3581	57	46.6536	57
58	0.460796	0.155136							58	30.5325	58	39.7668	58	21.5286	58	17.8443	58	10.6348	58	10.9958	58	19.0487	58	28.3349	58	12.1455	58	9.8719	58	17.8988	58	12.7307	58	23.6041	58	11.811	58	43.5732	58	10.59	58	12.0679	58	38.197	58	19.6413	58	38.5006	58
59	0.449614	0.179626							59	32.4404	59	27.7129	59	20.3441	59	14.4412	59	10.053	59	10.2297	59	14.2917	59	29.5525	59	10.8739	59	9.5392	59	12.8879	59	11.8856	59	21.2523	59	11.6327	59	41.7422	59	10.4781	59	12.056	59	37.0366	59	15.9868	59	31.858	59
60	0.441305	0.192993							60	25.083	60	23.5024	60	15.6069	60	12.1675	60	9.0855	60	9.4463	60	13.5616	60	28.7893	60	11.1516	60	9.5241	60	11.7979	60	11.9265	60	18.1966	60	11.0923	60	43.9388	60	9.8625	60	10.9224	60	36.1075	60	13.1056	60	21.8822	60
Mean	0.4188	0.2356							61	22.2946	61	16.2651	61	12.9892	61	12.0702	61	9.0119	61	8.3844	61	14.9672	61	24.8679	61	11.3719	61	9.1484	61	10.9611	61	9.66	61	15.4952	61	11.0773	61	43.176	61	8.4415	61	12.0115	61	34.4535	61	10.5729	61	23.1184	61
SD	0.04821	0.07729							62	18.7432	62	14.818	62	14.2129	62	9.5943	62	10.4684	62	8.8163	62	14.1761	62	22.9567	62	10.2565	62	8.8939	62	9.8258	62	10.5142	62	16.2252	62	9.4046	62	43.6228	62	8.9647	62	10.8537	62	27.1259	62	11.1784	62	19.5773	62
P value		<0.0001							63	18.8656	63	13.2623	63	11.3247	63	9.4872	63	8.9521	63	8.3697	63	13.407	63	21.4057	63	10.6617	63	9.3792	63	10.1605	63	10.3009	63	13.4291	63	9.2055	63	34.9476	63	9.5083	63	10.8939	63	22.2415	63	10.7608	63	17.9573	63
									64	16.0546	64	13.6223	64	9.6611	64	8.9808	64	8.4966	64	8.283	64	11.4363	64	17.2898	64	12.3942	64	10.231	64	9.5159	64	11.1841	64	11.6511	64	9.0018	64	22.6748	64	9.1282	64	10.4972	64	19.4286	64	10.054	64	15.4673	64
									65	12.9831	65	13.005	65	8.8074	65	8.5859	65	9.5586	65	8.2148	65	11.3735	65	16.3278	65	10.5696	65	10.3862	65	10.4311	65	10.2135	65	10.4743	65	9.1329	65	18.311	65	8.9491	65	9.7268	65	17.4249	65	9.2316	65	14.4161	65
									66	11.7226	66	10.8643	66	8.9667	66	8.1861	66	9.8672	66	8.4702	66	10.8329	66	15.8906	66	9.7442	66	9.6671	66	10.049	66	9.8328	66	10.2423	66	9.5498	66	12.4963	66	8.6694	66	10.1517	66	13.2889	66	8.8086	66	10.9563	66
									67	10.3772	67	9.8109	67	9.5582	67	9.3043	67	8.901	67	8.0253	67	10.6805	67	11.2548	67	9.4417	67	10.2411	67	9.6934	67	9.8993	67	9.8344	67	9.2768	67	10.9586	67	9.1709	67	10.0371	67	10.5667	67	10.2341	67	11.6073	67
									68	10.3819	68	9.2887	68	8.8891	68	8.5933	68	8.4252	68	8.6165	68	9.8823	68	11.2974	68	9.1929	68	9.9584	68	9.2885	68	8.9348	68	9.1238	68	8.6914	68	9.6805	68	8.4066	68	9.5096	68	9.6395	68	8.9198	68	10.5834	68
									69	10.3636	69	9.6994	69	8.5003	69	8.8133	69	8.4655	69	8.4348	69	11.0644	69	10.8774	69	9.4334	69	10.0295	69	9.9721	69	8.9784	69	9.8847	69	7.9453	69	9.8168	69	8.79	69	8.6857	69	9.1113	69	9.7528	69	10.9195	69
									70	10.2073	70	9.4485	70	9.4547	70	9.0343	70	8.9783	70	8.1607	70	9.8971	70	10.2986	70	9.2649	70	9.5055	70	9.6025	70	9.2013	70	9.8148	70	8.4922	70	9.3495	70	9.0309	70	9.61	70	9.2478	70	9.3268	70	8.7968	70
									71	10.0111	71	9.3738	71	8.9447	71	8.7737	71	8.526	71	8.3923	71	11.6672	71	10.4507	71	8.6106	71	8.6951	71	9.7953	71	9.1829	71	9.2792	71	8.8104	71	9.6369	71	8.9271	71	10.6473	71	8.9281	71	9.1027	71	9.7794	71
									72	9.1834	72	8.7978	72	9.2614	72	8.557	72	8.7844	72	8.0148	72	9.9768	72	9.8543	72	8.5544	72	8.5659	72	9.4516	72	9.4262	72	9.1643	72	9.0471	72	9.0669	72	8.6264	72	10.0443	72	8.7021	72	9.4637	72	9.4979	72
									73	9.5366	73	8.8898	73	9.5023	73	8.6616	73	8.9119	73	8.7356	73	9.561	73	10.7368	73	8.2235	73	9.6673	73	9.5723	73	8.2323	73	9.7055	73	8.6067	73	9.2638	73	9.099	73	9.4702	73	8.6534	73	8.7175	73	9.8415	73
									74	9.8461	74	9.3406	74	9.4801	74	9.129	74	9.1684	74	8.35	74	9.1732	74	10.8812	74	9.0043	74	9.5767	74	8.9747	74	8.5027	74	9.102	74	8.9871	74	8.69	74	8.5678	74	9.655	74	9.2869	74	8.9229	74	8.9111	74
									75	8.9775	75	8.7939	75	9.9318	75	8.1713	75	8.184	75	8.3332	75	9.5327	75	9.4445	75	9.5639	75	8.6893	75	8.8427	75	8.7075	75	8.8089	75	9.6459	75	9.0555	75	8.5491	75	10.4606	75	8.9309	75	8.3383	75	9.2643	75
									76	10.0068	76	8.8084	76	9.4094	76	8.4647	76	8.9102	76	7.7533	76	8.885	76	8.9215	76	9.3337	76	9.0099	76	8.7122	76	8.5576	76	8.8534	76	8.0552	76	9.292	76	8.6779	76	10.1856	76	8.8188	76	8.392	76	8.8114	76
									77	9.8063	77	9.2378	77	9.2286	77	8.4569	77	8.8121	77	7.3671	77	9.0565	77	9.3956	77	8.9201	77	9.4408	77	8.2033	77	9.1387	77	8.7218	77	8.186	77	9.2224	77	8.6603	77	10.7478	77	8.5792	77	8.1797	77	8.6215	77
									78	9.2316	78	9.3411	78	8.7487	78	8.1815	78	8.3534	78	7.1655	78	8.8515	78	8.9661	78	9.5216	78	9.2716	78	8.5967	78	9.2339	78	9.0673	78	8.5206	78	8.9577	78	8.6778	78	10.363	78	8.3388	78	8.0434	78	9.348	78
									79	8.546	79	9.7551	79	8.4709	79	8.4637	79	8.3799	79	7.5526	79	8.9257	79	8.9654	79	9.145	79	9.4388	79	9.6587	79	9.2866	79	8.7806	79	8.4948	79	8.3203	79	8.7674	79	9.6109	79	8.2616	79	8.7156	79	9.5409	79
									80	9.0612	80	8.2881	80	8.3525	80	8.4489	80	8.0806	80	8.0826	80	9.4364	80	8.6972	80	8.3348	80	9.1904	80	8.9964	80	8.9786	80	7.4945	80	8.7179	80	8.5266	80	9.0387	80	10.1422	80	8.4995	80	8.5884	80	8.7492	80
									81	9.4229	81	8.7516	81	8.7786	81	7.9254			81	7.9612	81	9.8282	81	9.2829	81	8.8635	81	8.4783	81	8.3701	81	8.8566	81	8.2151	81	8.3716	81	8.3056	81	8.5297	81	9.375	81	8.5788	81	8.229	81	9.209	81
									82	8.9228	82	9.2235	82	8.4561	82	8.2667			82	7.9694	82	9.823	82	10.2168			82	9.9515	82	8.1756	82	8.9742	82	7.9985	82	7.6148	82	7.561	82	8.9731			82	8.6275	82	8.0107	82	9.1747	82
									83	10.5024	83	9.9015	83	8.9199	83	8.1797			83	7.5273	83	10.2864	83	9.9337			83	9.3675	83	7.9951	83	8.2556	83	8.8043	83	8.3197	83	8.3535	83	8.9533			83	8.6565	83	8.8783	83	10.1774	83
									84	9.2109	84	9.5228	84	8.9949	84	8.2125			84	7.6155			84	9.6263			84	8.644	84	7.9392	84	9.2956	84	9.7167			84	9.0666					84	8.7161	84	8.8415	84	9.2709	84
									85	8.5153	85	9.0929	85	9.1028	85	7.9588							85	10.3172					85	8.5775	85	9.0563	85	9.4839			85	8.4989					85	9.0967	85	8.9729	85	9.3639	85
									86	9.1566	86	9.3508			86	8.3985							86	9.7646					86	7.5678			86	8.4429			86	8.2569					86	9.8032	86	8.1227	86	9.9827
									87	8.1805	87	9.7762			87	8.2197							87	8.8766													87	8.3364					87	8.4106	87	7.9905	87	9.7267
									88	7.4641	88	9.8437			88	7.8237							88	9.2264													88	8.1905					88	7.9433			88	10.0934
																							89	8.9638																							89	9.2629
																																															90	8.4497
								Mean of grey values		22.8439		21.4067		18.1675		15.4471		15.906		14.4363		19.4319		20.4625		20.446		20.5162		20.066		18.862		18.9087		16.914		21.1422		16.2076		18.8818		21.4488		19.079		23.7341
								Cell	meru1 1		meru1 2		meru1 3		meru1 4		meru1 5		meru1 6		meru1 7		meru1 8		meru1 9		meru1 10		meru1 11		meru1 12		meru1 13		meru1 14		meru1 15		meru1 16		meru1 17		meru1 18		meru1 19		meru1 20		meru1 21
									N	Grey value k	N	Grey value k	N	Grey value k	N	Grey value k	N	Grey value k	N	Grey value k	N	Grey value k	N	Grey value k	N	Grey value k	N	Grey value k	N	Grey value k	N	Grey value k	N	Grey value k	N	Grey value k	N	Grey value k	N	Grey value k	N	Grey value k	N	Grey value k	N	Grey value k	N	Grey value k	N
									1	8.0248	1	8.1603	1	10.8251	1	8.4706	1	10.8376	1	11.2945	1	14.1004	1	10.1537	1	9.0838	1	9.022	1	13.0804	1	7.8274	1	9.781	1	13.2895	1	11.346	1	11.0204	1	13.4975	1	12.6277	1	9.9829	1	9.5183	1
									2	7.3368	2	7.6746	2	12.5863	2	8.4406	2	11.7234	2	12.0623	2	14.7216	2	9.5669	2	8.8738	2	9.3594	2	13.3159	2	8.6873	2	10.4802	2	13.026	2	10.9535	2	14.1314	2	12.577	2	10.96	2	12.4037	2	9.5035	2
									3	7.3663	3	8.5024	3	13.2623	3	9.3555	3	11.6529	3	12.5848	3	15.7733	3	9.5234	3	8.7547	3	9.6757	3	12.593	3	9.5634	3	10.1112	3	14.6195	3	11.2026	3	11.2176	3	14.2608	3	11.1032	3	12.6245	3	10.2791	3
									4	7.2941	4	8.1729	4	11.8598	4	9.4797	4	12.0286	4	11.202	4	14.9472	4	8.8796	4	9.1751	4	8.8969	4	12.3616	4	9.2131	4	11.9705	4	14.8844	4	12.2047	4	12.0086	4	14.7056	4	12.5617	4	11.5843	4	10.5019	4
									5	7.2911	5	8.335	5	11.9231	5	8.7667	5	11.696	5	11.5829	5	13.5551	5	9.2388	5	8.3796	5	8.3738	5	11.9783	5	9.1989	5	10.643	5	15.2143	5	12.3507	5	12.0281	5	13.4038	5	12.4646	5	13.9175	5	10.4171	5
									6	7.9266	6	8.6685	6	10.6929	6	8.5399	6	12.5768	6	14.8774	6	15.3939	6	9.4971	6	9.6627	6	8.2773	6	11.1254	6	10.5957	6	9.4504	6	14.8155	6	10.9225	6	12.6547	6	13.0578	6	9.8748	6	12.6479	6	9.3755	6
									7	7.4045	7	7.9838	7	11.7894	7	8.4495	7	12.2053	7	13.1035	7	15.5635	7	10.4945	7	9.4336	7	8.6982	7	10.3429	7	9.3471	7	10.9552	7	13.7402	7	11.1483	7	12.6268	7	12.1487	7	14.196	7	11.7242	7	9.7517	7
									8	7.5112	8	8.001	8	11.9695	8	8.2503	8	11.8943	8	11.3462	8	12.9676	8	9.9115	8	8.8875	8	8.7157	8	11.3234	8	9.5178	8	10.7412	8	16.2849	8	10.3241	8	11.5055	8	13.2295	8	11.2058	8	13.3651	8	10.3432	8
									9	8.1249	9	7.3709	9	12.5409	9	8.7821	9	13.3325	9	10.6522	9	12.7641	9	10.2799	9	8.5268	9	9.0689	9	10.5799	9	9.251	9	9.7008	9	17.921	9	11.215	9	12.9019	9	12.8422	9	12.4239	9	13.4517	9	10.937	9
									10	8.198	10	7.4218	10	13.0304	10	8.7037	10	13.3539	10	11.2216	10	14.1148	10	11.2048	10	8.5919	10	9.2318	10	9.4924	10	9.4052	10	10.1068	10	18.6444	10	13.1029	10	11.0184	10	13.8179	10	12.868	10	13.2428	10	9.8095	10
									11	8.0127	11	7.6758	11	11.8009	11	8.4228	11	13.0188	11	12.3409	11	15.6241	11	9.8527	11	8.2423	11	8.9632	11	11.2538	11	9.665	11	11.6427	11	20.2492	11	11.5028	11	10.9816	11	12.7186	11	13.1799	11	16.1315	11	10.8677	11
									12	7.8072	12	9.2179	12	10.2608	12	8.0705	12	13.7714	12	12.774	12	19.3062	12	10.6467	12	8.4327	12	8.1939	12	12.4185	12	9.4037	12	11.3485	12	17.7614	12	12.2035	12	11.6203	12	12.6377	12	12.3649	12	18.7937	12	10.5243	12
									13	7.9446	13	7.9511	13	10.6114	13	8.7561	13	14.1443	13	11.1631	13	28.0211	13	9.1047	13	10.1427	13	8.6734	13	11.9136	13	10.0744	13	10.0788	13	15.2012	13	14.4789	13	12.4405	13	15.6121	13	12.6794	13	17.3825	13	9.7764	13
									14	8.0171	14	8.3922	14	12.1955	14	8.2529	14	15.04	14	12.4052	14	25.2109	14	9.0891	14	10.901	14	7.979	14	11.9775	14	11.1011	14	9.6353	14	17.0044	14	14.5678	14	15.363	14	15.5152	14	12.1978	14	14.6409	14	10.58	14
									15	8.0563	15	8.4842	15	12.9548	15	8.744	15	16.0118	15	13.4718	15	20.8215	15	9.9906	15	11.7486	15	9.0443	15	12.599	15	11.3032	15	10.7185	15	16.8832	15	17.2117	15	16.8848	15	15.3013	15	12.012	15	15.0012	15	10.2631	15
									16	8.3109	16	9.2539	16	13.2525	16	9.1893	16	19.6356	16	13.5156	16	19.2184	16	10.9392	16	10.9941	16	9.7783	16	15.2093	16	12.2704	16	11.3848	16	15.1023	16	17.4714	16	16.4762	16	14.6297	16	11.4228	16	17.0039	16	8.8611	16
									17	8.3073	17	10.1399	17	12.9272	17	8.9512	17	18.2654	17	13.4127	17	22.5571	17	12.1257	17	12.9408	17	10.2874	17	16.5139	17	13.2039	17	11.8459	17	15.2522	17	14.923	17	13.9996	17	20.105	17	12.3325	17	19.8151	17	9.9251	17
									18	7.7001	18	9.9422	18	14.9042	18	9.66	18	21.0631	18	13.3045	18	21.504	18	11.9544	18	14.3379	18	10.8331	18	14.0631	18	13.6641	18	14.5237	18	15.9232	18	16.0858	18	15.5428	18	20.5461	18	12.8096	18	20.0819	18	8.9396	18
									19	8.519	19	12.0456	19	16.2261	19	12.7117	19	20.5255	19	14.7375	19	19.3837	19	11.8956	19	17.7388	19	12.7256	19	15.8997	19	14.6952	19	16.1669	19	16.0393	19	14.4479	19	19.1437	19	18.7901	19	12.4683	19	18.6291	19	8.8283	19
									20	9.7128	20	11.6276	20	17.5045	20	12.2509	20	22.3293	20	15.2824	20	22.1692	20	10.7558	20	18.4085	20	12.8067	20	21.3298	20	17.445	20	16.2861	20	18.2675	20	16.847	20	21.9876	20	20.8203	20	12.939	20	23.7435	20	10.794	20
									21	10.575	21	11.561	21	14.2992	21	13.2684	21	27.4368	21	15.4518	21	18.8546	21	12.2563	21	20.004	21	13.903	21	16.9051	21	16.5275	21	17.6899	21	19.4358	21	16.2802	21	18.3755	21	20.9828	21	11.6385	21	24.5301	21	11.0805	21
									22	11.4516	22	13.4946	22	17.7695	22	17.9467	22	28.6324	22	20.5388	22	17.4919	22	15.0089	22	22.1258	22	16.6057	22	21.2002	22	17.8175	22	17.5305	22	17.7784	22	17.5744	22	17.2332	22	20.6303	22	12.1859	22	23.171	22	11.25	22
									23	12.7098	23	15.9642	23	19.0777	23	20.5232	23	29.7033	23	21.0939	23	22.6481	23	16.1201	23	24.9748	23	17.9921	23	24.8947	23	18.3741	23	20.608	23	16.6185	23	19.9362	23	19.6449	23	23.119	23	13.1358	23	23.5863	23	12.9832	23
									24	17.0581	24	21.8242	24	19.5458	24	25.3216	24	28.9087	24	25.1814	24	23.9574	24	17.7506	24	30.1185	24	20.0559	24	22.7974	24	20.4991	24	19.8764	24	16.6968	24	21.0499	24	21.3813	24	28.2365	24	11.9607	24	25.2616	24	11.8112	24
									25	19.202	25	23.1763	25	18.8133	25	27.1302	25	28.5343	25	23.4456	25	20.3314	25	17.3216	25	32.4076	25	21.2313	25	24.9128	25	19.6681	25	23.884	25	17.3758	25	19.5534	25	21.9136	25	29.1747	25	12.3272	25	22.8338	25	11.5853	25
									26	21.1638	26	30.0253	26	16.0433	26	22.6825	26	28.3167	26	23.5818	26	22.5862	26	20.4653	26	28.8735	26	22.7607	26	27.2906	26	20.2255	26	25.1316	26	18.3901	26	20.3033	26	20.1651	26	35.1307	26	13.3655	26	22.5024	26	13.5351	26
									27	22.2844	27	33.7323	27	17.7707	27	19.3172	27	32.287	27	26.9466	27	21.5842	27	22.9635	27	30.3763	27	25.7838	27	28.1329	27	20.0111	27	26.2244	27	17.1708	27	20.9686	27	20.7714	27	37.5218	27	14.1012	27	23.6039	27	13.6469	27
									28	22.046	28	30.8729	28	18.6662	28	19.8578	28	35.1235	28	28.2228	28	19.799	28	21.3951	28	29.4112	28	26.3653	28	35.2565	28	19.744	28	25.2911	28	17.9498	28	27.808	28	21.1328	28	39.1131	28	14.8007	28	23.4445	28	13.6156	28
									29	22.45	29	32.5805	29	19.4746	29	21.2857	29	35.3459	29	33.0527	29	21.3077	29	25.3109	29	29.5345	29	32.1112	29	39.6287	29	21.695	29	29.1074	29	19.7368	29	31.3811	29	25.6601	29	44.1764	29	15.6771	29	25.0563	29	16.1091	29
									30	20.3413	30	36.961	30	22.3935	30	24.0409	30	30.6588	30	36.4385	30	22.7051	30	23.0236	30	29.9597	30	33.4732	30	39.6123	30	22.5732	30	30.0643	30	18.6238	30	28.8125	30	29.755	30	33.9759	30	15.7738	30	23.6626	30	18.8321	30
									31	19.599	31	38.9273	31	20.2431	31	27.9853	31	33.0256	31	45.8339	31	20.3306	31	24.979	31	30.0021	31	31.5091	31	33.4597	31	20.6696	31	30.9616	31	21.761	31	28.9858	31	27.3381	31	31.9008	31	15.4822	31	22.651	31	18.9241	31
									32	20.5753	32	42.1939	32	24.8241	32	31.8679	32	30.6897	32	44.6254	32	22.3848	32	26.8936	32	32.6366	32	37.3737	32	33.4805	32	18.3368	32	35.5651	32	20.3141	32	31.6861	32	40.7732	32	32.6057	32	18.4073	32	22.3222	32	19.9251	32
									33	21.4078	33	40.1603	33	24.0481	33	32.9351	33	30.5734	33	40.6922	33	26.4377	33	29.7484	33	36.0721	33	34.9565	33	32.5128	33	18.5145	33	32.6838	33	19.0607	33	33.3853	33	34.7489	33	38.0852	33	20.5628	33	26.5065	33	20.5526	33
									34	20.1343	34	41.535	34	25.4215	34	26.7411	34	33.4578	34	47.5784	34	28.8617	34	33.0618	34	39.8794	34	29.1282	34	32.7461	34	22.1773	34	32.7905	34	20.768	34	31.7827	34	30.9946	34	56.6952	34	18.6069	34	27.0565	34	22.4153	34
									35	17.8667	35	44.5697	35	23.6928	35	31.6719	35	34.2955	35	37.0519	35	28.6086	35	34.1444	35	39.4895	35	29.9436	35	38.9908	35	21.4351	35	33.3411	35	23.1471	35	29.0115	35	34.5645	35	61.9021	35	20.0005	35	25.0032	35	23.8628	35
									36	19.1523	36	50.0647	36	24.4169	36	30.3404	36	37.7524	36	40.8573	36	25.3789	36	34.0549	36	41.8639	36	33.9468	36	36.2048	36	20.9303	36	33.7271	36	26.1463	36	35.1417	36	28.4644	36	44.5184	36	22.3564	36	26.7133	36	27.3011	36
									37	21.2934	37	43.8769	37	23.0692	37	27.3891	37	33.0506	37	48.9354	37	22.4091	37	40.2306	37	36.9218	37	36.0614	37	29.965	37	21.5544	37	34.7735	37	27.6974	37	39.6913	37	29.2126	37	37.6147	37	25.5432	37	28.2616	37	25.427	37
									38	26.1678	38	46.847	38	23.9954	38	28.7295	38	29.0604	38	49.7469	38	22.976	38	41.7835	38	38.4213	38	37.2664	38	30.5057	38	23.311	38	37.2482	38	26.6864	38	51.561	38	25.8096	38	32.4268	38	21.4418	38	24.1435	38	29.9124	38
									39	22.8443	39	43.8976	39	26.1956	39	30.0212	39	28.0385	39	44.2184	39	23.6182	39	38.3359	39	40.5807	39	36.527	39	31.0904	39	28.3759	39	34.4569	39	24.8636	39	51.8339	39	27.6758	39	37.4177	39	25.4392	39	21.1451	39	39.8448	39
									40	22.7682	40	42.2786	40	23.4882	40	26.1482	40	31.6639	40	35.0621	40	24.678	40	35.0425	40	46.9603	40	32.3622	40	28.66	40	26.4822	40	34.6924	40	27.1531	40	41.066	40	32.31	40	43.9773	40	23.4299	40	20.6273	40	37.5747	40
									41	23.1734	41	37.0275	41	21.4496	41	25.7992	41	29.3767	41	33.3012	41	24.4496	41	32.417	41	39.7649	41	31.881	41	30.6462	41	25.7865	41	32.2676	41	29.1418	41	30.5595	41	30.6659	41	48.4357	41	22.9206	41	22.6644	41	33.6386	41
									42	24.4983	42	36.0082	42	20.3114	42	24.914	42	29.7726	42	31.9643	42	24.7043	42	31.0747	42	35.2638	42	24.992	42	31.3827	42	26.7878	42	31.8495	42	32.5427	42	28.9897	42	33.9854	42	45.9447	42	24.4465	42	24.0453	42	37.5464	42
									43	21.511	43	43.4642	43	22.6234	43	26.5942	43	26.9458	43	32.6822	43	28.6514	43	36.0199	43	36.0782	43	34.4784	43	25.0868	43	28.0588	43	34.6465	43	29.3549	43	28.5034	43	31.7856	43	48.323	43	31.0931	43	26.5815	43	48.2677	43
									44	19.6873	44	41.0213	44	18.7126	44	28.8094	44	25.6766	44	32.3741	44	30.4214	44	31.0349	44	37.7345	44	28.9293	44	25.7239	44	26.3905	44	36.0854	44	26.8213	44	33.3041	44	29.2903	44	46.4919	44	26.5357	44	28.0148	44	44.1514	44
									45	19.7946	45	41.4967	45	17.1003	45	26.1815	45	30.561	45	29.3808	45	31.3405	45	30.8142	45	35.6902	45	26.1357	45	27.1051	45	27.112	45	28.9117	45	27.303	45	36.6117	45	30.7474	45	48.3154	45	24.6322	45	29.1624	45	42.3598	45
									46	24.4355	46	37.3312	46	20.3207	46	27.6862	46	35.6985	46	28.5793	46	34.7477	46	33.6794	46	38.8077	46	21.8944	46	26.386	46	24.3193	46	29.7927	46	27.267	46	38.889	46	31.0416	46	46.9799	46	24.1562	46	28.5902	46	41.6466	46
									47	21.6242	47	30.433	47	20.1364	47	24.3341	47	31.1711	47	32.8979	47	35.0938	47	30.3504	47	40.7962	47	25.3199	47	29.4935	47	21.2908	47	29.586	47	25.8698	47	35.0037	47	37.9006	47	42.984	47	23.4249	47	24.4439	47	39.4266	47
									48	21.8961	48	33.6277	48	23.0622	48	27.8585	48	28.8444	48	37.0918	48	33.6508	48	28.4287	48	40.8093	48	24.5712	48	27.4088	48	23.1428	48	40.3673	48	22.4323	48	29.9886	48	37.9754	48	45.2108	48	25.7716	48	24.6037	48	38.8246	48
									49	22.3926	49	26.836	49	22.1871	49	32.2805	49	31.1111	49	37.5523	49	37.366	49	29.8207	49	38.5548	49	21.458	49	27.2505	49	23.6799	49	39.341	49	21.3018	49	31.189	49	37.5785	49	42.59	49	23.7502	49	26.3349	49	32.6617	49
									50	23.7871	50	31.4546	50	22.7783	50	29.9125	50	36.1681	50	33.8656	50	34.4861	50	31.8636	50	33.9524	50	24.1805	50	27.4169	50	22.0543	50	37.7461	50	21.6038	50	39.2633	50	36.7912	50	49.8651	50	23.7378	50	22.8957	50	28.9341	50
									51	24.13	51	29.6402	51	21.3668	51	24.8374	51	30.879	51	31.0244	51	32.2557	51	34.1747	51	34.2404	51	24.0648	51	27.1949	51	20.0036	51	34.9909	51	22.5938	51	38.711	51	33.7082	51	42.9537	51	25.2301	51	21.1684	51	28.4326	51
									52	23.3431	52	34.3847	52	17.4158	52	25.1364	52	32.333	52	39.2522	52	35.6794	52	34.6931	52	36.855	52	23.54	52	30.1797	52	20.375	52	32.3184	52	22.9474	52	32.468	52	35.6671	52	42.4578	52	20.5934	52	21.4106	52	31.5755	52
									53	22.253	53	33.9225	53	20.524	53	23.8395	53	33.3802	53	38.6776	53	37.5053	53	26.0228	53	35.9773	53	24.7169	53	32.9888	53	22.8639	53	36.5414	53	25.134	53	28.8609	53	37.1316	53	37.5902	53	21.392	53	20.1962	53	31.052	53
									54	20.0985	54	35.051	54	21.526	54	21.8305	54	30.0301	54	41.7127	54	40.6806	54	23.5457	54	29.8225	54	21.9686	54	26.8669	54	23.0695	54	34.927	54	25.2485	54	25.3368	54	40.4245	54	31.8253	54	26.906	54	17.2381	54	31.2097	54
									55	19.8591	55	37.6941	55	22.2761	55	16.3286	55	28.459	55	46.9008	55	40.0553	55	21.2966	55	28.4728	55	25.508	55	27.5638	55	19.9464	55	25.9823	55	22.2126	55	21.8179	55	35.9069	55	30.1124	55	28.7936	55	18.6039	55	30.902	55
									56	18.9615	56	37.479	56	24.2923	56	16.6865	56	31.0976	56	36.8431	56	34.6915	56	22.6358	56	30.7593	56	20.8266	56	28.3995	56	16.6132	56	25.5269	56	20.7464	56	21.6391	56	38.9677	56	35.6669	56	26.5282	56	16.7259	56	33.3322	56
									57	18.6572	57	40.5484	57	25.5594	57	12.9169	57	31.6604	57	38.5324	57	30.1869	57	22.2665	57	29.0562	57	20.705	57	26.1088	57	15.057	57	22.3575	57	19.0553	57	23.1683	57	34.2884	57	34.6825	57	26.1449	57	15.099	57	32.9319	57
									58	19.8781	58	39.1871	58	27.731	58	12.9334	58	20.3182	58	36.8584	58	27.6834	58	21.1985	58	24.7602	58	21.7216	58	29.4809	58	13.6704	58	19.7392	58	18.0881	58	20.7671	58	38.6055	58	35.7553	58	21.5658	58	14.3434	58	37.8703	58
									59	19.8284	59	40.6957	59	27.4346	59	11.9358	59	20.4904	59	31.5831	59	29.8383	59	19.5364	59	27.1563	59	20.632	59	26.5293	59	13.2061	59	19.7875	59	16.6493	59	23.2739	59	35.4651	59	30.4815	59	18.7641	59	17.0525	59	31.9913	59
									60	20.0903	60	35.6292	60	27.6721	60	11.3205	60	24.2968	60	32.1104	60	28.3607	60	19.0418	60	24.4223	60	18.4268	60	30.4192	60	12.3262	60	17.7384	60	17.1579	60	20.5814	60	36.3792	60	29.7554	60	19.819	60	17.4543	60	30.8537	60
									61	18.7706	61	34.5928	61	25.4197	61	12.2113	61	19.0712	61	36.7565	61	25.4106	61	17.8043	61	23.3095	61	17.1254	61	26.027	61	10.0536	61	15.9675	61	20.4903	61	20.1535	61	31.709	61	33.0009	61	17.7948	61	16.3089	61	29.2663	61
									62	15.7146	62	37.9257	62	22.5073	62	11.4776	62	17.499	62	32.2322	62	25.3281	62	17.0909	62	24.3943	62	13.8482	62	27.339	62	9.8974	62	15.4464	62	21.1796	62	22.5811	62	31	62	28.401	62	17.281	62	15.5376	62	29.9485	62
									63	14.4775	63	31.8075	63	24.0564	63	9.6859	63	16.0161	63	31.4422	63	26.1483	63	16.1831	63	22.5654	63	14.9686	63	28.998	63	10.0458	63	12.4829	63	19.787	63	25.6002	63	27.5888	63	25.5053	63	17.6918	63	12.6871	63	29.5637	63
									64	14.7486	64	24.928	64	21.2933	64	10.0561	64	13.3531	64	26.1987	64	28.3702	64	14.5837	64	23.7844	64	15.9945	64	32.1809	64	10.6758	64	12.4552	64	20.7705	64	23.8284	64	28.0731	64	23.6993	64	16.9783	64	13.0073	64	26.685	64
									65	11.8561	65	21.9245	65	17.3792	65	10.3379	65	11.8954	65	27.6074	65	27.8978	65	14.3317	65	23.7093	65	17.3844	65	31.063	65	10.1379	65	12.8854	65	20.7253	65	23.6767	65	24.8635	65	21.4204	65	19.3803	65	14.5591	65	23.7938	65
									66	11.1986	66	18.8688	66	15.4304	66	10.0655	66	11.243	66	23.5271	66	25.9307	66	14.4696	66	20.8823	66	17.6391	66	30.3298	66	9.8846	66	11.6198	66	20.3723	66	20.9456	66	22.981	66	21.7859	66	16.9172	66	13.981	66	19.9361	66
									67	10.4606	67	16.832	67	15.3811	67	10.4489	67	10.7359	67	26.243	67	25.9101	67	12.5342	67	17.5334	67	17.0874	67	30.1727	67	9.2815	67	11.4063	67	21.8964	67	21.4784	67	22.9056	67	18.6073	67	16.4049	67	18.5644	67	19.7014	67
									68	9.6449	68	14.1067	68	12.9664	68	10.4749	68	11.1919	68	25.5516	68	29.5355	68	11.0485	68	15.8782	68	14.8356	68	28.1891	68	8.8538	68	11.7021	68	17.0478	68	17.262	68	23.0109	68	19.3554	68	14.1122	68	21.5964	68	20.623	68
									69	9.8382	69	12.0134	69	12.6503	69	9.7802	69	10.8915	69	21.5036	69	21.9634	69	10.4034	69	15.8617	69	13.5268	69	27.77	69	9.1613	69	10.008	69	16.8346	69	15.8494	69	21.0066	69	15.948	69	14.0211	69	17.9141	69	20.3791	69
									70	10.0311	70	12.3511	70	11.7614	70	10.0615	70	10.5919	70	20.3871	70	25.1296	70	10.6206	70	14.3248	70	14.2335	70	26.4603	70	10.6787	70	10.9754	70	15.54	70	17.4471	70	21.1009	70	15.1157	70	12.3655	70	15.7634	70	17.0399	70
									71	9.619	71	10.2469	71	11.795	71	10.2423	71	9.8221	71	18.6888	71	27.4258	71	9.6427	71	13.1878	71	13.3968	71	24.4767	71	9.046	71	10.9565	71	15.3908	71	17.2153	71	20.1044	71	14.4285	71	13.1005	71	15.3568	71	13.9489	71
									72	9.1788	72	8.6341	72	10.6404	72	10.8065	72	11.0653	72	17.9955	72	24.6725	72	10.7489	72	10.1443	72	11.3171	72	21.0592	72	9.1133	72	10.3975	72	16.2428	72	15.9229	72	18.7596	72	15.8353	72	12.126	72	13.4578	72	13.8329	72
									73	10.0226	73	8.6224	73	11.1694	73	9.2029	73	10.5106	73	15.6994	73	24.1138	73	10.2105	73	10.4275	73	10.8926	73	21.6553	73	9.6569	73	11.413	73	16.2763	73	13.8133	73	16.2613	73	14.5119	73	11.9303	73	13.8837	73	14.7915	73
									74	9.4111	74	8.7623	74	10.7817	74	8.3688	74	10.199	74	16.4284	74	25.9908	74	10.3813	74	12.5079	74	10.2687	74	19.5466	74	9.0116	74	11.9165	74	19.1018	74	13.2762	74	15.7653	74	15.1749	74	11.3345	74	15.616	74	14.1868	74
									75	8.784	75	9.4025	75	9.9603	75	8.6456	75	10.1832	75	14.1928	75	23.5523	75	10.181	75	10.9567	75	8.6992	75	19.9325	75	9.9432	75	10.8099	75	18.0655	75	12.0542	75	15.1794	75	15.0565	75	11.3797	75	11.1029	75	12.2817	75
									76	9.2433	76	8.9008	76	10.6561	76	8.273	76	11.1455	76	13.9484	76	21.851	76	9.8992	76	10.136	76	9.687	76	15.4278	76	8.5448	76	10.0192	76	15.3537	76	11.2625	76	16.6748	76	16.976	76	12.1602	76	14.559	76	11.5103	76
									77	8.7543	77	8.2161	77	11.1466	77	8.3174	77	11.2734	77	12.9052	77	21.1847	77	9.9303	77	11.4224	77	8.6642	77	14.9338	77	8.1687	77	9.8006	77	16.1894	77	10.4663	77	16.2698	77	18.3319	77	10.0156	77	14.5285	77	10.3704	77
									78	8.6945	78	8.2932	78	9.994	78	8.7128			78	12.5849	78	20.2013	78	10.4589	78	9.8085	78	7.9473	78	14.8074	78	8.6991	78	10.7315	78	17.7421	78	11.4687	78	16.0082	78	18.925	78	10.6141	78	15.2139	78	10.7154	78
									79	8.6232	79	8.994	79	10.6884	79	9.8128			79	12.4425	79	20.5521	79	10.0284	79	9.4757	79	8.0824	79	15.2891	79	9.1675	79	10.8201	79	16.6717	79	11.9791	79	13.2852	79	18.5595	79	11.2306	79	12.6139	79	10.4741	79
									80	9.0527	80	8.1956	80	10.2638	80	9.3858			80	11.4051	80	22.5758	80	10.9573	80	9.1011	80	8.6516	80	14.1529	80	9.1031	80	11.0432	80	13.6235	80	10.9062	80	12.2662	80	15.2394	80	11.3846	80	11.6429	80	8.7755	80
									81	8.4674	81	8.3074	81	10.4629	81	8.1361			81	13.0007	81	20.1085	81	9.8761	81	8.9355	81	8.5799	81	14.1489	81	8.816	81	10.8359	81	15.9095	81	10.6857	81	12.8899	81	14.5455	81	10.9836	81	11.0801	81	9.2811	81
									82	7.6715	82	8.7907	82	10.0993	82	8.3747			82	12.1722	82	21.1106	82	9.8046	82	8.7594	82	9.3696	82	13.3975	82	8.1324	82	10.3198	82	13.9798	82	12.0085	82	15.1598	82	13.2333	82	9.9346	82	10.2887	82	9.8304	82
									83	8.0446	83	8.1117	83	9.7972	83	9.4415			83	12.8637	83	20.2075	83	9.2309	83	8.5415	83	8.0695	83	12.8751	83	8.7587	83	10.5489	83	14.5251	83	12.1947	83	14.2819	83	11.6984	83	12.3549	83	12.1654	83	9.4712	83
									84	7.664	84	7.7542	84	12.1187	84	8.2683			84	11.934	84	17.4736	84	9.7648	84	9.4073	84	9.2632	84	13.8464	84	8.2376	84	10.1714	84	12.3044	84	10.9561	84	13.5485	84	11.5107	84	12.2626	84	10.335	84	10.7592	84
									85	8.2705	85	7.6825	85	11.546	85	9.5257			85	9.667	85	20.247	85	10.0341	85	9.8099	85	9.0204	85	14.115	85	7.7697	85	9.498	85	12.1612	85	10.8475	85	12.677	85	12.2523	85	10.3784	85	12.1389	85	9.4912	85
									86	7.9751	86	7.5357	86	10.8122	86	8.7536			86	10.6736	86	20.8964	86	9.1642	86	9.4333	86	7.9304	86	11.2579	86	8.1692	86	10.6488	86	13.8139	86	10.5792	86	13.4517	86	14.4178	86	11.5479	86	10.9275	86	9.3022
									87	8.2854	87	7.9072			87	8.8989			87	10.9522	87	18.7409	87	9.8118	87	8.9921	87	8.4445	87	12.2832	87	7.6706			87	13.1016	87	10.5705	87	14.4143	87	13.4479	87	13.9242			87	9.4247
									88	7.3763	88	8.9928							88	10.6477	88	17.8845	88	10.6377	88	9.1333	88	8.7939	88	13.4741					88	14.5663	88	10.9086	88	13.6605	88	13.4362	88	11.8769			88	10.5689
									89	7.9298	89	8.429							89	10.1139	89	15.5576	89	10.9161	89	9.9924	89	8.2829	89	12.0045					89	13.3811	89	10.1538	89	13.3184			89	10.1826			89	10.449
									90	8.1782	90	8.1323							90	9.6522	90	14.8549	90	10.8766	90	9.6382	90	9.6644	90	12.2699					90	13.5593	90	9.9343	90	12.4318			90	11.071			90	8.9627
											91	8.0578							91	10.3366	91	16.4507	91	10.1622	91	9.0352	91	9.6795	91	13.3764							91	10.6365	91	11.3297			91	11.5468			91	9.0616
																			92	11.9299	92	15.4328			92	9.8548	92	9.392	92	12.839							92	10.3154					92	12.3815			92	8.6549
																			93	12.7541	93	18.8195					93	9.0782	93	14.004							93	10.9143									93	9.4407
																			94	11.1154	94	18.2348							94	12.3515																	94	10.9351
																					95	18.6003																									95	9.9421
																					96	15.4229																									96	10.1521
																					97	16.0483																									97	9.5763
																					98	14.6879
																					99	12.5077
								Mean of grey values		14.1983		21.8222		17.1119		16.0615		22.2938		23.6131		23.1671		18.0956		21.4542		17.3519		22.1628		15.0206		19.8675		18.973		20.7435		22.7446		26.5485		16.237		18.485		18.8734
[truncated: 79 more columns]

## Sheet: Figure 4D
	ctrl			meru1
	Mean grey value		Ratio Intensity pIImin/Intensity pIImax	Mean grey value		Ratio Intensity pIImin/Intensity pIImax
Cell	Intensity pIImin	Intensity pIImax		Intensity pIImin	Intensity pIImax
1	8.933	18.818	0.474705	8.578	14.776	0.580536
2	8.758	18.21	0.480944	8.869	19.252	0.460679
3	9.225	19.38	0.476006	9.766	13.057	0.747951
4	8.804	16.524	0.532801	8.627	11.146	0.774
5	8.447	15.907	0.531024	9.508	21.193	0.448639
6	8.066	14.649	0.550618	11.878	14.314	0.829817
7	9.534	20.464	0.465891	11.452	15.646	0.731944
8	9.468	19.417	0.487614	11.055	12.823	0.862123
9	10.029	18.745	0.535023	10.432	14.959	0.697373
10	9.467	19.426	0.487337	8.952	18.706	0.478563
11	9.148	20.098	0.45517	11.6	16.059	0.722336
12	9.536	18.665	0.510903	8.53	15.394	0.554112
13	9.185	18.062	0.508526	9.486	20.197	0.469674
14	8.696	17.616	0.493642	13.551	14.778	0.916971
15	9.399	20.5	0.458488	11.796	13.214	0.89269
16	9.004	17.419	0.516907	12.912	17.456	0.739688
17	9.709	20.735	0.468242	12.56	26.014	0.482817
18	9.178	23.308	0.39377	10.343	12.075	0.856563
19	9.1	19.444	0.468011	12.4	13.475	0.920223
20	9.43	21.026	0.448492	9.857	17.772	0.554636
21	6.991	15.917	0.439216	14.317	16.106	0.888923
22	6.998	15.781	0.443445	11.241	12.587	0.893064
23	7.09	20.106	0.352631	13.631	16.651	0.81863
24	6.789	15.326	0.442973	16.689	20.892	0.798822
25	6.971	17.205	0.405173	11.329	23.738	0.477252
26	7.093	15.719	0.451237	11.949	21.784	0.548522
27	7.456	18.249	0.40857	10.224	23.126	0.4421
28	7	12.548	0.557858	10.473	20.766	0.504334
29	7.036	15.138	0.464791	10.926	13.847	0.789052
30	6.632	13.348	0.496854	12.528	15.333	0.817061
31	6.903	12.514	0.551622	13.552	14.554	0.931153
32	6.421	11.296	0.568431	10.926	18.645	0.586002
33	7.25	12.415	0.583971	10.409	22.177	0.46936
34	7.19	12.026	0.597871	11.652	15.412	0.756034
35	6.901	12.59	0.548133	13.901	15.477	0.898172
36	7.008	13.385	0.523571	12.359	13.72	0.900802
37	7.124	14.965	0.476044	9.821	14.019	0.700549
38	6.582	11.784	0.558554	11.129	11.98	0.928965
39	6.834	11.706	0.583803	8.586	12.941	0.663473
40	6.826	14.27	0.478346	11.928	13.22	0.902269
41	8.303	20.562	0.403803	13.894	18.143	0.765805
42	8.099	17.287	0.468502	13.732	18.028	0.761704
43	8.205	20.889	0.39279	13.798	19.768	0.697997
44	7.746	18.323	0.422747	13.458	25.309	0.531748
45	8.019	17.286	0.463901	15.568	17.364	0.896568
46	7.994	18.998	0.420781	15.493	17.5	0.885314
47	7.452	14.265	0.522397	10.706	17.523	0.610969
48	7.491	14.303	0.523736	13.762	20.901	0.658437
49	7.767	17.526	0.44317	17.106	19.662	0.870003
50	7.836	14.423	0.543299	15.375	19.209	0.800406
51	7.699	14.862	0.518033	11.578	18.482	0.626447
52	8.053	16.843	0.478121	12.612	18.958	0.66526
53	7.811	14.392	0.542732	16.414	19.459	0.843517
54	7.307	14.076	0.519111	12.196	21.069	0.57886
55	7.561	14.933	0.506328	12.14	16.421	0.739297
56	7.322	12.029	0.608696	10.848	15.728	0.689725
57	8.979	18.765	0.478497	14.471	17.123	0.845121
58	9.949	17.567	0.566346	13.288	15.781	0.842025
59	8.575	18.71	0.458311	13.614	17.422	0.781426
60	9.018	20.962	0.430207	13.95	16.61	0.839855
Mean			0.4898			0.7228
SD			0.05602			0.1523
P value						<0.0001

## Sheet: Figure 4E
	Division angle relative to A-P axis
Cell	ctrl	meru1
1	14.797	-166.264
2	21.318	38.853
3	-4.865	-45
4	-13.241	-35.218
5	22.834	25.942
6	-48.366	48.013
7	18.034	14.797
8	37.648	-4.086
9	-74.539	8.915
10	-23.051	-21.801
11	17.65	129.806
12	4.086	-38.83
13	36.87	18.435
14	-34.695	10.204
15	2.603	77.829
16	18.435	151.928
17	12.381	58.392
18	31.608	79.509
19	5.194	56.023
20	42.357	14.036
21	2.663	28.142
22	-14.323	56.023
23	-10.62	43.025
24	-28.811	-69.59
25	19.231	87.51
26	-17.281	-101.821
27	114.775	46.975
28	2.726	39.644
29	-39.936	94.485
30	40.314	-84.898
31	40.972	115.301
32	41.309	-45.909
33	41.634	-46.591
34	35.218	102.011
35	47.643	3.731
36	-6.483	134.193
37	-25.514	4.316
38	-34.019	86.76
39	21.251	-1.061
40	70.017	53.569
41	42.184	30.018
42	47.643	28.393
43	-20.854	-124.992
44	18.435	25.278
45	-39.369	-7.765
46	27.096	72.801
47	-15.945	106.821
48	45	97.943
49	41.987	108.435
50	-19.747	-118.811
51	24.677	99.689
52	-1.245	-58.134
53	29.168	106.557
54	2.663	37.349
55	-17.281	10.539
56	-9.689	32.276
57	-8.297	44.236
58	126.254	87.51
59	-6.633	-16.46
60	3.504	101.31
Mean	10.96	27.17
SD	35.44	68.33
