# Supplementary material for: Meru couples planar cell polarity with apical-basal polarity during asymmetric cell division
Source: eLife. 2017 Jun 30;6:e25014. doi: 10.7554/eLife.25014 (PMC5493435; doi:10.7554/eLife.25014)
Supplement: Figure 5—source data 1. — Related to Figure 5G–I. DOI: http://dx.doi.org/10.7554/eLife.25014.014 [file elife-25014-fig5-data1.xlsx]

## Sheet: Figure 5G
	ctrl			meru1
Cell	Normalized Baz intensity	Mean grey values		Normalized Baz intensity	Mean grey values
		Cortex	Cytoplasm		Cortex	Cytoplasm
1	1.83595	25.5105	13.895	1.27658	16.7423	13.115
2	2.03539	31.5486	15.5	1.39797	20.4523	14.63
3	1.89196	30.0443	15.88	1.16862	19.0367	16.29
4	1.69738	17.5679	10.35	1.04725	23.1494	22.105
5	2.01198	29.9684	14.895	1.2175	16.7589	13.765
6	1.91551	33.5406	17.51	1.16635	30.2551	25.94
7	1.59682	20.9902	13.145	1.15287	32.7702	28.425
8	2.05968	23.985	11.645	1.34487	18.6668	13.88
9	1.88776	26.2304	13.895	1.20336	19.0432	15.825
10	1.9649	28.2061	14.355	1.19613	19.144	16.005
Mean	1.89			1.217
SD	0.148			0.1006
P value				<0.0001

## Sheet: Figure 5H
	Polarization coefficient P							Cell	ctrl 1		ctrl 2		ctrl 3		ctrl 4		ctrl 5		ctrl 6		ctrl 7		ctrl 8		ctrl 9		ctrl 10
Cell	ctrl	meru1							N	Grey value k	N	Grey value k	N	Grey value k	N	Grey value k	N	Grey value k	N	Grey value k	N	Grey value k	N	Grey value k	N	Grey value k	N	Grey value k
1	0.198528	0.0724183							1	15.2336	1	22.0441	1	25.4401	1	10.0353	1	19.2866	1	13.5987	1	13.3555	1	11.1707	1	18.5428	1	16.5675
2	0.254908	0.0365577							2	15.1184	2	24.1525	2	24.1336	2	10.1551	2	16.6053	2	13.1542	2	12.9978	2	10.6674	2	17.5943	2	16.5579
3	0.159391	0.0281363							3	15.9465	3	24.3408	3	25.8849	3	12.1822	3	14.6433	3	13.8169	3	12.8763	3	11.5163	3	18.7797	3	17.1178
4	0.207891	0.0623085							4	14.4394	4	22.1182	4	29.9041	4	12.5538	4	13.4324	4	13.9924	4	14.2584	4	12.5135	4	20.6348	4	19.3279
5	0.213569	0.0683004							5	15.9518	5	22.0808	5	32.7415	5	12.5065	5	13.5944	5	14.0132	5	14.2106	5	11.44	5	19.364	5	18.978
6	0.287784	0.066684							6	17.2877	6	21.3256	6	32.3667	6	12.8826	6	12.8296	6	14.0516	6	14.0245	6	12.7214	6	22.3246	6	17.9815
7	0.181061	0.02407							7	17.0353	7	21.95	7	30.4019	7	12.2087	7	13.2978	7	14.4898	7	14.1204	7	15.5337	7	21.5658	7	19.5891
8	0.23009	0.0474755							8	16.7245	8	21.4595	8	27.2405	8	12.7621	8	14.6852	8	14.8211	8	14.5015	8	14.7572	8	17.4156	8	18.14
9	0.217838	0.071565							9	18.3474	9	22.8825	9	25.5502	9	11.8239	9	14.9137	9	16.7473	9	14.2341	9	14.0255	9	15.042	9	18.6974
10	0.163292	0.0503683							10	22.326	10	22.6875	10	24.9843	10	11.8073	10	15.3722	10	16.4825	10	15.4386	10	14.3314	10	16.0968	10	17.5639
Mean	0.2114	0.05279							12	22.1029	12	20.0367	12	28.6859	12	12.2657	12	14.3176	12	17.0625	12	17.0677	12	14.9761	12	14.3123	12	16.0841
SD	0.03978	0.01823							13	23.2641	13	22.0588	13	29.1627	13	12.1012	13	13.679	13	20.5959	13	18.4825	13	11.9825	13	14.5038	13	15.2797
P value		<0.0001							14	25.2649	14	23.2342	14	27.2081	14	12.0829	14	15.7538	14	21.614	14	17.7203	14	11.7563	14	16.2175	14	15.0801
									15	25.4172	15	24.238	15	27.2609	15	12.6175	15	16.0409	15	21.9746	15	17.4704	15	12.213	15	18.5547	15	15.4211
									16	25.7918	16	26.2335	16	27.4125	16	14.4123	16	17.5977	16	19.4778	16	17.8189	16	12.5842	16	19.9138	16	16.4063
									17	22.5002	17	24.306	17	26.0903	17	12.481	17	17.9328	17	18.4069	17	16.6451	17	12.7884	17	18.4656	17	16.9704
									18	21.2806	18	24.0012	18	23.4439	18	12.3513	18	19.6498	18	18.7411	18	14.7884	18	12.6932	18	19.0617	18	15.9916
									19	20.1963	19	22.4582	19	22.741	19	12.954	19	18.385	19	18.1678	19	14.1365	19	13.4377	19	19.2738	19	16.7709
									20	20.502	20	21.4652	20	22.4725	20	13.2492	20	17.8425	20	16.9383	20	13.5071	20	14.3076	20	19.4342	20	18.1824
									21	19.7698	21	21.0766	21	22.5889	21	12.6855	21	21.5797	21	16.9168	21	13.5824	21	14.5005	21	18.6518	21	22.795
									22	23.6767	22	17.7142	22	20.6057	22	10.7514	22	25.223	22	15.7993	22	14.3181	22	15.0974	22	17.9681	22	26.359
									23	25.6434	23	18.6855	23	19.7139	23	9.3025	23	27.4858	23	17.5807	23	15.2125	23	14.8557	23	16.7913	23	23.7814
									24	29.8172	24	20.0049	24	19.2905	24	9.6833	24	27.3791	24	17.7846	24	15.0816	24	15.6786	24	17.711	24	21.4754
									25	36.7491	25	21.2887	25	19.4793	25	10.253	25	25.1607	25	15.4497	25	15.8294	25	15.8186	25	21.8308	25	22.5171
									26	35.3069	26	20.4716	26	21.6008	26	10.6546	26	26.5298	26	14.6579	26	18.9416	26	15.6056	26	22.519	26	26.8888
									27	30.1846	27	18.6612	27	23.1672	27	12.8656	27	25.3827	27	14.123	27	22.1304	27	17.8753	27	20.7861	27	30.8698
									28	27.5766	28	17.7009	28	19.0274	28	12.1708	28	22.2479	28	16.892	28	23.5014	28	18.2215	28	19.7554	28	26.0317
									29	26.6221	29	20.8997	29	17.2616	29	11.8769	29	23.2471	29	17.1512	29	20.4862	29	16.9874	29	19.8059	29	25.8574
									30	26.1366	30	23.9149	30	16.3068	30	11.8785	30	26.7558	30	16.5507	30	20.9867	30	16.4105	30	20.4468	30	27.3394
									31	25.8903	31	28.124	31	18.3159	31	11.256	31	25.2542	31	18.237	31	21.547	31	16.4349	31	24.654	31	27.7348
									32	27.206	32	25.6418	32	17.7741	32	10.3917	32	26.3328	32	19.7829	32	22.6999	32	19.7339	32	38.6614	32	25.8772
									33	25.7227	33	26.6202	33	18.2046	33	9.6895	33	28.4517	33	23.1196	33	22.803	33	21.7793	33	37.6759	33	26.5002
									34	28.2188	34	30.3091	34	19.9169	34	10.6846	34	28.2512	34	26.1404	34	21.0035	34	22.1664	34	37.4625	34	23.8313
									35	32.1233	35	30.1837	35	19.1209	35	9.3343	35	29.3532	35	32.9377	35	19.7691	35	25.4665	35	33.6448	35	23.3333
									36	30.2295	36	29.0748	36	17.0771	36	8.6069	36	31.4318	36	34.3148	36	18.4721	36	27.9268	36	30.6422	36	22.2514
									37	27.5901	37	26.5737	37	16.4246	37	9.7792	37	29.8604	37	31.792	37	17.6331	37	27.9264	37	28.8443	37	23.9792
									38	32.7626	38	24.3496	38	14.9968	38	11.1267	38	26.7981	38	30.81	38	18.1518	38	28.7815	38	23.8233	38	25.3421
									39	34.5275	39	25.4039	39	17.029	39	10.3057	39	25.8142	39	33.4599	39	17.5067	39	30.6242	39	21.9166	39	26.4278
									40	32.5837	40	27.9418	40	17.31	40	10.8949	40	26.4759	40	39.8123	40	17.7207	40	38.1531	40	21.4069	40	24.0954
									41	30.3924	41	26.8575	41	15.0683	41	14.8975	41	37.87	41	35.4265	41	18.4951	41	58.5074	41	22.2041	41	25.1342
									42	26.342	42	26.623	42	17.241	42	15.6275	42	48.3079	42	37.0418	42	22.9255	42	55.8177	42	21.2303	42	23.185
									43	25.7522	43	25.0278	43	18.2846	43	16.7831	43	52.2188	43	40.9667	43	25.1452	43	38.1948	43	20.2237	43	26.6367
									44	25.4911	44	27.1276	44	18.9116	44	16.9678	44	60.4657	44	36.8613	44	25.5604	44	28.2224	44	21.2462	44	30.4975
									45	24.8917	45	28.6258	45	20.8455	45	18.3882	45	57.2874	45	28.4488	45	27.992	45	25.2604	45	20.1569	45	33.8915
									46	28.7479	46	30.094	46	21.8278	46	21.2996	46	60.1018	46	27.1704	46	30.2645	46	26.2042	46	20.7185	46	36.5676
									47	31.7975	47	31.3145	47	22.6012	47	21.4932	47	51.7716	47	33.328	47	31.3854	47	27.7934	47	19.1741	47	38.2322
									48	31.2369	48	32.6562	48	22.4101	48	21.1706	48	35.8976	48	39.2238	48	35.1321	48	28.1811	48	18.3591	48	34.4237
									49	35.973	49	37.5619	49	20.84	49	22.1414	49	31.0474	49	42.8479	49	38.5922	49	29.7857	49	18.2003	49	32.4714
									50	37.3907	50	40.2877	50	20.0821	50	23.5123	50	24.3327	50	49.1096	50	44.3005	50	25.6968	50	21.2113	50	31.608
									51	32.9801	51	39.9644	51	20.3903	51	23.4984	51	25.22	51	51.199	51	43.0577	51	18.9724	51	19.7796	51	27.4814
									52	32.2447	52	36.6817	52	19.9446	52	26.9693	52	28.7489	52	60.5224	52	31.7778	52	14.954	52	19.4375	52	25.7198
									53	31.7857	53	34.8616	53	22.0373	53	26.998	53	34.6912	53	65.1011	53	24.7847	53	16.6245	53	20.4811	53	26.6358
									54	36.5037	54	31.4024	54	21.3296	54	25.6247	54	29.6768	54	59.6501	54	23.5854	54	17.1273	54	22.1962	54	28.4438
									55	32.6183	55	32.1794	55	21.6947	55	22.3272	55	32.2672	55	60.8905	55	25.3591	55	18.6922	55	27.9821	55	32.892
									56	27.2393	56	33.3194	56	22.2308	56	21.1793	56	32.2884	56	64.081	56	22.2161	56	19.1812	56	35.2261	56	38.4932
									57	25.8653	57	37.1257	57	23.2248	57	19.0719	57	32.2953	57	52.2186	57	21.6758	57	19.24	57	41.8124	57	40.8963
									58	25.9145	58	41.5765	58	22.014	58	15.4937	58	30.0404	58	52.629	58	21.6039	58	22.2838	58	46.4353	58	43.4266
									59	27.4933	59	41.0302	59	20.5671	59	17.205	59	25.4557	59	55.2086	59	20.0324	59	26.9279	59	48.0551	59	38.0908
									60	31.2342	60	37.4695	60	19.5187	60	18.6694	60	25.5349	60	53.862	60	22.6299	60	33.4983	60	47.7635	60	33.0744
									61	32.1427	61	34.7074	61	21.3157	61	19.6356	61	29.3483	61	45.8845	61	26.9768	61	32.603	61	40.9818	61	29.9459
									62	29.7558	62	33.979	62	21.639	62	16.609	62	38.3767	62	38.5891	62	30.8127	62	34.4004	62	35.1434	62	32.2798
									63	28.3734	63	36.1457	63	23.1749	63	16.3223	63	42.9699	63	34.9547	63	32.1717	63	39.5565	63	36.5761	63	37.6851
									64	28.5906	64	36.8129	64	25.148	64	28.8778	64	32.2357	64	39.5338	64	37.1656	64	34.5462	64	37.6804	64	43.8305
									65	28.1129	65	36.7456	65	27.7602	65	45.7092	65	25.4759	65	44.0487	65	37.5885	65	30.1915	65	40.7117	65	46.9017
									66	28.0861	66	36.9178	66	25.9868	66	41.912	66	28.5969	66	56.7991	66	30.7908	66	28.9363	66	48.879	66	45.5781
									67	28.2259	67	34.9699	67	25.0791	67	37.6245	67	30.8937	67	57.5448	67	25.3242	67	28.6967	67	58.4763	67	41.3804
									68	26.8287	68	35.8388	68	27.6442	68	33.2007	68	28.9704	68	53.6518	68	24.6878	68	27.3737	68	57.4338	68	41.3795
									69	23.8866	69	30.853	69	32.3037	69	36.3792	69	31.4104	69	51.0838	69	24.3299	69	28.377	69	50.7583	69	35.7177
									70	23.5089	70	31.0679	70	33.7281	70	28.067	70	40.9685	70	45.5665	70	21.62	70	27.6905	70	43.2118	70	28.1083
									71	22.8352	71	36.2262	71	34.21	71	21.2286	71	47.5523	71	41.6503	71	23.233	71	23.6561	71	34.8007	71	25.3553
									72	21.1473	72	50.0753	72	29.7679	72	20.3618	72	53.5689	72	36.608	72	28.5624	72	20.5299	72	26.0912	72	24.1916
									73	23.0833	73	64.7356	73	27.0439	73	24.1101	73	51.2024	73	36.3473	73	41.9109	73	23.8709	73	21.3369	73	27.1071
									74	24.5467	74	62.3106	74	25.5774	74	24.2016	74	43.6256	74	42.2644	74	46.2009	74	33.4725	74	21.0796	74	28.6792
									75	23.0654	75	61.8483	75	23.769	75	21.181	75	39.5479	75	59.5271	75	40.4846	75	36.6907	75	23.9109	75	28.4559
									76	24.5392	76	65.123	76	22.0869	76	19.4738	76	38.9422	76	65.1035	76	34.5041	76	28.8018	76	26.9403	76	30.4202
									77	26.8225	77	52.5794	77	24.0068	77	18.9159	77	41.6487	77	73.4998	77	28.7834	77	26.4349	77	32.7169	77	28.7709
									78	25.5653	78	46.9619	78	29.1307	78	18.6421	78	42.2648	78	77.4703	78	25.7156	78	24.805	78	32.0868	78	33.3503
									79	29.2192	79	54.8212	79	32.034	79	18.7266	79	39.325	79	77.5731	79	29.0928	79	27.1698	79	30.8178	79	39.4749
									80	36.7693	80	63.8588	80	32.2042	80	20.8507	80	41.7114	80	72.8239	80	27.4809	80	34.1738	80	31.2892	80	37.424
									81	42.9169	81	59.4566	81	34.9762	81	19.6433	81	40.0926	81	58.3436	81	28.1239	81	35.1427	81	35.8705	81	33.4701
									82	44.5882	82	57.2674	82	37.797	82	21.9642	82	44.269	82	49.925	82	28.367	82	28.8001	82	33.3336	82	33.5862
									83	41.5839	83	48.3989	83	41.9281	83	21.389	83	46.1741	83	52.4406	83	29.0225	83	22.962	83	32.9045	83	37.3457
									84	52.121	84	39.6022	84	44.982	84	25.1586	84	51.0813	84	44.0174	84	30.6169	84	21.0414	84	37.9794	84	40.9099
									85	60.6178	85	35.9867	85	50.7484	85	32.7337	85	54.0144	85	32.3288	85	35.7387	85	23.4714	85	49.9871	85	31.8044
									86	59.4876	86	32.4216	86	46.7462	86	38.4573	86	66.3909	86	27.7824	86	30.6367	86	27.2934	86	58.2505	86	28.434
									87	54.3145	87	28.8389	87	36.9082	87	37.0929	87	71.7213	87	31.9579	87	22.0587	87	33.8433	87	56.4619	87	32.2778
									88	50.187	88	28.788	88	37.6398	88	39.9334	88	67.8134	88	36.5644	88	18.8096	88	38.3889	88	44.9848	88	30.9235
									89	50.1971	89	30.0127	89	42.2602	89	37.6112	89	52.1502	89	38.8032	89	19.7449	89	30.6487	89	39.5345	89	32.0555
									90	47.2107	90	35.5281	90	45.0804	90	34.7071	90	43.6164	90	43.2687	90	20.5242	90	32.1805	90	32.6136	90	34.7607
									91	48.2383	91	49.8269	91	42.509	91	32.2206	91	39.2059	91	45.6333	91	21.8962	91	42.3312	91	31.0964	91	39.5026
									92	50.6737	92	55.1061	92	39.1585	92	28.6436	92	36.0633	92	43.0503	92	23.5776	92	40.1392	92	37.4972	92	45.3948
									93	48.6523	93	54.165	93	37.1402	93	28.9708	93	31.0372	93	40.3295	93	22.6409	93	42.8097	93	42.2383	93	45.2611
									94	48.0483	94	56.6898	94	37.0643	94	33.1445	94	28.6007	94	40.6989	94	25.2579	94	41.8288	94	41.2769	94	35.2004
									95	45.8164	95	59.7414	95	35.1826	95	30.53	95	27.2759	95	39.4403	95	24.2973	95	48.8676	95	37.3355	95	30.4517
									96	36.0401	96	66.0695	96	34.0427	96	30.029	96	29.0801	96	38.2443	96	21.0842	96	46.3188	96	34.5584	96	28.1667
									97	34.4813	97	78.9547	97	33.9062	97	27.4925	97	34.1023	97	39.1474	97	22.3172	97	42.6282	97	33.1124	97	29.5896
									98	34.0897	98	77.0133	98	30.1534	98	22.5859	98	31.608	98	40.175	98	21.2894	98	40.3386	98	38.5344	98	26.2869
									99	32.5988	99	72.5407	99	29.7226	99	19.6587	99	31.2803	99	46.7335	99	17.7117	99	42.6386	99	43.2985	99	25.7526
									100	34.1611	100	62.0218	100	26.9974	100	16.529	100	32.8784	100	55.0203	100	15.2447	100	42.3203	100	40.0935	100	26.7371
									101	33.9046	101	54.2728	101	26.8919	101	14.4846	101	35.3719	101	59.8898	101	17.0577	101	36.9993	101	40.9001	101	31.9128
									102	35.3805	102	56.8227	102	27.4839	102	15.6819	102	37.0479	102	59.2512	102	16.6458	102	31.0869	102	42.0326	102	32.141
									103	31.1516	103	53.2238	103	28.9507	103	17.8906	103	31.857	103	57.2268	103	15.2225	103	29.5449	103	36.9841	103	33.1033
									104	25.1419	104	47.6473	104	32.5873	104	15.5763	104	27.3713	104	47.4461	104	16.1759	104	33.4379	104	30.9244	104	30.4255
									105	23.7732	105	45.2999	105	38.3924	105	11.9344	105	25.4193	105	41.0603	105	16.2508	105	33.4158	105	31.0825	105	30.1715
									106	25.3055	106	47.529	106	50.0521	106	11.6163	106	29.1709	106	44.4889	106	15.5908	106	34.0302	106	32.6959	106	32.8215
									107	26.7625	107	51.9914	107	52.1299	107	14.2822	107	32.2563	107	52.5904	107	17.2282	107	31.9452	107	35.4	107	38.9574
									108	23.067	108	52.5654	108	53.3227	108	14.4486	108	34.3502	108	50.6263	108	16.7916	108	35.2457	108	30.8836	108	41.2066
									109	22.2041	109	49.9458	109	49.7349	109	14.0937	109	30.496	109	44.8153	109	16.9972	109	49.3134	109	33.3302	109	44.0633
									110	20.269	110	43.9614	110	48.5344	110	13.096	110	29.969	110	43.3061	110	16.5283	110	61.7454	110	32.4743	110	43.2839
									111	21.3654	111	42.5919	111	42.8786	111	12.6287	111	32.5128	111	47.8586	111	16.8396	111	52.4886	111	31.3041	111	38.6848
									112	22.571	112	36.1508	112	39.3728	112	14.5556	112	39.7421	112	51.6536	112	17.3155	112	38.077	112	33.6471	112	34.7363
									113	20.4227	113	33.3844	113	36.1772	113	14.3401	113	42.7506	113	50.7051	113	17.2476	113	29.1055	113	31.2319	113	35.5368
									114	20.2149	114	32.819	114	36.7563	114	16.0596	114	48.0575	114	59.515	114	19.9696	114	26.8496	114	28.4656	114	38.0758
									115	21.861	115	30.9751	115	40.2549	115	15.7423	115	49.2933	115	70.1568	115	18.218	115	25.1349	115	27.0151	115	38.2371
									116	24.5472	116	29.686	116	38.49	116	17.4104	116	44.2308	116	73.5163	116	16.2017	116	21.6453	116	28.9605	116	40.4153
									117	28.4361	117	28.3768	117	36.686	117	21.3563	117	46.0131	117	58.2328	117	17.0318	117	22.855	117	34.8438	117	37.3428
									118	28.1611	118	26.805	118	36.0526	118	27.5889	118	46.8687	118	43.356	118	17.1132	118	25.941	118	34.5357	118	37.9416
									119	27.8096	119	26.2953	119	34.678	119	24.2139	119	44.3293	119	39.4575	119	18.4023	119	26.9203	119	26.9616	119	40.1458
									120	27.7741	120	23.0426	120	37.7074	120	19.4227	120	39.2689	120	43.4377	120	20.4141	120	25.7634	120	24.5831	120	38.483
									121	25.0429	121	21.8954	121	39.8334	121	17.8306	121	35.0107	121	41.6279	121	19.5219	121	22.561	121	23.3043	121	35.2432
									122	25.2588	122	24.4834	122	35.9942	122	18.5207	122	34.0402	122	33.6185	122	19.2056	122	19.221	122	25.0629	122	33.7744
									123	25.7265	123	24.0432	123	33.8992	123	16.3634	123	28.9208	123	26.8303	123	17.9356	123	17.8481	123	22.8665	123	28.3388
									124	24.8443	124	22.6022	124	33.3625	124	13.1847	124	30.0061	124	26.345	124	16.6149	124	19.5932	124	20.6813	124	26.9082
									125	25.6681	125	21.1994	125	34.4867	125	14.1166	125	29.299	125	22.9404	125	16.6734	125	23.1851	125	21.5185	125	26.8984
									126	25.8632	126	19.1221	126	33.734	126	14.7188	126	24.4275	126	26.5642	126	17.4885	126	20.6371	126	23.5466	126	25.4378
									127	23.956	127	21.0695	127	30.3822	127	14.4436	127	27.2388	127	31.3725	127	17.1669	127	20.5802	127	19.0156	127	26.584
									128	20.8707	128	23.5458	128	31.5559	128	12.8419	128	21.3841	128	27.8966	128	16.8295	128	18.5902	128	18.5729	128	36.4496
									129	18.9827	129	19.5017	129	41.3008	129	14.5568	129	17.9195	129	21.6181	129	14.2885	129	17.2683	129	17.4024	129	41.3548
									130	18.5955	130	20.7743	130	51.0598	130	14.6886	130	18.5335	130	28.1017	130	15.034	130	16.9142	130	18.3845	130	33.6256
									131	18.4418	131	21.156	131	54.3819	131	15.6071	131	15.9961	131	32.732	131	14.0952	131	16.6686	131	18.6148	131	34.0148
									132	18.0107	132	19.2537	132	45.1186	132	14.6847	132	16.1256	132	34.7588	132	13.9638	132	18.0948	132	18.791	132	33.5419
									133	19.5516	133	16.7765	133	49.3245	133	13.41	133	19.5712	133	31.1726	133	14.3723	133	18.2734	133	22.7436	133	31.9894
									134	20.3678	134	15.6883	134	50.7715	134	12.2709	134	19.8025	134	28.4202	134	15.3658	134	16.7669	134	19.496	134	31.0118
									135	18.5607	135	15.8388	135	48.8291	135	11.844	135	20.0916	135	29.6451	135	12.8	135	17.6213	135	17.4338	135	27.5566
									136	16.9333	136	16.0447	136	39.8541	136	11.4072	136	19.0304	136	27.7187	136	12.4153	136	18.2784	136	19.5372	136	30.3159
									137	15.2126	137	17.8302	137	31.2127	137	10.5205	137	20.1491	137	24.9384	137	12.3702	137	19.8166	137	19.8758	137	30.5455
									138	14.6643	138	16.4095	138	29.1833	138	10.0593	138	22.4828	138	25.8503	138	12.7889	138	17.4963	138	19.5509	138	31.8412
									139	15.0565	139	16.03	139	26.2463	139	11.3954	139	24.9675	139	26.0191	139	14.5319	139	15.1775	139	18.4518	139	25.6472
									140	16.0699	140	15.8836	140	27.223	140	11.8377	140	24.1184	140	28.5827	140	14.9149	140	16.1454	140	21.1649	140	23.8593
									141	17.6166	141	17.3882	141	26.7227	141	10.9053	141	22.0074	141	27.4298	141	14.9028	141	19.4041	141	20.0373	141	23.6528
									142	19.8027	142	20.1155	142	27.415	142	10.9799	142	19.9016	142	23.0318	142	18.5877	142	20.5282	142	17.8892	142	27.2882
									143	20.5847	143	21.6988	143	25.6333	143	10.9621	143	18.0171	143	18.9223	143	25.2613	143	17.1481	143	17.3005	143	21.6875
									144	16.8286	144	22.9264	144	26.1955	144	13.0228	144	17.717	144	21.7084	144	26.8504	144	15.7307	144	16.5777	144	17.7782
									145	15.7222	145	20.408	145	24.3048	145	13.7687	145	17.8845	145	21.0232	145	18.5606	145	14.4748	145	15.9671	145	17.9258
									146	15.0916	146	21.323	146	24.8744	146	14.04	146	19.0077	146	22.1832	146	15.2512	146	16.4158	146	19.0621	146	18.0043
									147	16.242	147	18.5579	147	30.0181	147	13.9379	147	19.7521	147	24.189	147	14.7529	147	15.1732	147	21.1996	147	17.4506
									148	16.6273	148	18.0645	148	31.405	148	13.4629	148	18.4439	148	23.6507	148	13.6026	148	13.0849	148	21.4392	148	17.2688
									149	16.0361	149	17.5479	149	35.1259	149	12.6692	149	20.953	149	22.0956	149	14.2696	149	12.1285	149	19.649	149	17.3088
									150	15.4607	150	19.2246	150	33.1797	150	13.1282	150	20.299	150	17.9928	150	14.8599	150	12.5079	150	16.1284	150	19.4565
									151	13.8976	151	22.0183	151	31.603	151	14.455	151	18.1485	151	19.5973	151	14.7921	151	13.7144	151	14.9763	151	20.6114
									152	15.9899	152	28.6213	152	30.8184	152	15.2632	152	20.566	152	20.4262	152	13.8316	152	14.3942	152	15.0324	152	20.9917
									153	16.6419	153	22.2795	153	30.1042	153	15.1142	153	19.6545	153	19.8681			153	13.2292	153	14.6445	153	19.8665
									154	14.5847	154	19.4471	154	31.1359	154	15.9979	154	18.5569	154	20.3584			154	11.4761	154	15.1291	154	18.5162
									155	15.4704	155	16.9471	155	37.2424	155	16.3626	155	20.1575	155	19.5822			155	11.6077	155	15.8146	155	18.4109
									156	13.4497	156	16.7673	156	36.3839	156	14.5426	156	19.0659	156	18.8056			156	11.7921	156	16.388	156	17.6636
									157	14.7332	157	17.8811	157	32.9262	157	16.1232	157	16.1876	157	16.4501			157	12.6544	157	16	157	18.3301
									158	13.737	158	16.7604	158	31.1317	158	15.7181	158	15.8746	158	17.8142			158	13.2904	158	17.0301	158	17.8143
									159	15.0124	159	16.7531	159	30.574	159	15.433	159	16.2127	159	19.5205			159	14.1159	159	17.5396	159	17.451
									160	16.4611	160	17.4786	160	32.2229	160	15.9816	160	16.9093	160	19.8591			160	13.0004	160	17.311	160	15.5517
									161	18.2607	161	16.4478	161	29.8759	161	15.9748	161	19.3587	161	20.9597			161	12.2802	161	16.5407	161	15.5532
									162	17.8143	162	16.2621	162	29.7228	162	15.4635	162	19.0946	162	20.9992			162	11.0882	162	18.2826	162	15.8695
									163	19.3549	163	17.6594	163	35.7149	163	14.1249			163	17.9003			163	11.212	163	18.932	163	16.1595
									164	24.4475	164	20.1867	164	33.0179	164	13.4906			164	19.6854					164	17.64	164	19.8773
									165	21.3792	165	21.7677	165	31.7012	165	12.5001			165	23.0361					165	16.628	165	17.0187
									166	14.8119	166	23.0102	166	33.0951	166	10.1469			166	22.2414					166	15.723	166	15.3835
									167	14.0257	167	23.8118	167	34.4666	167	10.1266			167	19.264					167	15.6104
									168	14.9616			168	30.3059					168	16.8152					168	15.3094
									169	14.0189			169	28.2762					169	17.3522					169	16.0433
									170	14.5483			170	28.7461					170	15.8045					170	15.188
									171	15.7127			171	29.1007					171	15.4851					171	15.4634
									172	21.0577			172	25.4544					172	17.311					172	16.0722
									173	20.7291									173	16.5178					173	20.2133
									174	18.0715									174	13.7641
									175	13.8596									175	14.3398
									176	13.0093									176	13.057
									177	15.0478									177	13.4742
									178	14.4207									178	14.7158
									179	14.0861
									180	15.7161
									181	15.1648
								Mean of grey values		25.5243		31.6169		30.0663		17.6017		30.0668		33.6398		21.0271		24.0453		26.296		28.2864
								Cell	meru1 1		meru1 2		meru1 3		meru1 4		meru1 5		meru1 6		meru1 7		meru1 8		meru1 9		meru1 10
									N	Grey value k	N	Grey value k	N	Grey value k	N	Grey value k	N	Grey value k	N	Grey value k	N	Grey value k	N	Grey value k	N	Grey value k	N	Grey value k
									1	14.0069	1	18.647	1	20.8232	1	27.3	1	12.3527	1	26.7768	1	35.6856	1	16.4017	1	18.1816	1	17.2155
									2	12.1521	2	19.2244	2	19.3874	2	27.6689	2	13.2635	2	29.0748	2	31.0272	2	18.4311	2	20.6573	2	18.1551
									3	12.1072	3	20.7197	3	18.9917	3	28.2582	3	14.1405	3	28.3223	3	29.6338	3	22.5001	3	20.2609	3	18.4694
									4	13.4769	4	19.8911	4	20.07	4	31.7744	4	14.9726	4	31.5363	4	28.3336	4	20.2027	4	21.922	4	19.6516
									5	14.9513	5	18.6534	5	21.5271	5	31.5965	5	16.0093	5	28.9348	5	27.0306	5	16.4176	5	20.1858	5	21.212
									6	14.624	6	16.1393	6	21.0989	6	32.2017	6	12.8039	6	29.0114	6	26.7476	6	15.7571	6	20.4284	6	22.0039
									7	15.0186	7	18.4244	7	21.0938	7	27.9133	7	11.9961	7	30.787	7	28.2304	7	14.4662	7	20.9049	7	21.9181
									8	12.4991	8	20.3265	8	24.2026	8	24.575	8	12.9735	8	29.1992	8	30.5995	8	13.9171	8	18.9534	8	19.365
									9	12.0332	9	20.2528	9	25.9621	9	21.5114	9	14.1132	9	24.82	9	33.0771	9	14.7338	9	16.7713	9	23.4074
									10	12.5618	10	17.5726	10	20.6044	10	23.6176	10	16.398	10	25.8373	10	33.8738	10	14.5014	10	15.4848	10	26.1732
									11	13.5686	11	18.526	11	19.5812	11	25.0898	11	17.2826	11	27.2273	11	32.4866	11	16.7927	11	16.1829	11	27.212
									12	16.264	12	19.066	12	19.0921	12	28.5566	12	16.424	12	29.4629	12	32.0215	12	17.6083	12	16.9078	12	24.2331
									13	17.2843	13	18.5055	13	17.0717	13	24.4147	13	16.4402	13	28.9396	13	32.8003	13	17.5741	13	19.9268	13	22.8096
									14	16.7192	14	18.3728	14	16.7544	14	22.0083	14	14.997	14	27.1228	14	31.4803	14	17.6743	14	20.4379	14	21.3043
									15	16.4661	15	19.3956	15	19.0332	15	23.1474	15	13.9051	15	24.9895	15	29.826	15	17.5379	15	16.9614	15	17.3332
									16	15.2064	16	18.9236	16	24.2649	16	21.8366	16	13.9986	16	24.0533	16	32.9324	16	19.9971	16	15.1366	16	15.8609
									17	14.0488	17	20.2875	17	25.4032	17	21.6673	17	14.9088	17	24.281	17	39.087	17	20.1426	17	16.5747	17	17.1628
									18	13.757	18	20.6315	18	25.1472	18	23.3067	18	14.807	18	28.8885	18	40.1909	18	16.3592	18	17.9271	18	18.9482
									19	14.4167	19	23.0109	19	23.6666	19	23.7452	19	15.3956	19	30.0252	19	37.3831	19	18.6973	19	16.3865	19	19.4724
									20	15.3156	20	24.877	20	21.3205	20	22.7585	20	15.0613	20	29.4945	20	34.4102	20	18.9421	20	16.5842	20	17.9278
									21	15.931	21	25.1411	21	21.1007	21	22.8078	21	15.3699	21	30.256	21	32.3783	21	20.9691	21	16.9775	21	17.1743
									22	13.7878	22	23.4886	22	19.4436	22	23.7052	22	14.7919	22	29.0567	22	27.6642	22	18.7391	22	18.2755	22	17.6194
									23	14.3288	23	24.1183	23	17.849	23	23.6871	23	15.7648	23	27.206	23	29.7638	23	16.9342	23	19.3419	23	16.6778
									24	14.9566	24	24.4635	24	16.6291	24	24.2616	24	17.866	24	23.8421	24	27.9505	24	17.8247	24	19.0641	24	17.7027
									25	15.9854	25	25.6335	25	14.3783	25	22.248	25	17.9796	25	25.3871	25	26.326	25	17.3253	25	17.4523	25	18.9049
									26	19.0298	26	25.7007	26	15.4536	26	22.1838	26	16.7582	26	23.9288	26	27.0511	26	16.6354	26	16.0162	26	18.0861
									27	19.7146	27	25.434	27	16.4972	27	20.2344	27	15.6463	27	28.1156	27	31.1237	27	16.3644	27	15.3664	27	17.4446
									28	18.1321	28	24.2345	28	16.2495	28	21.5527	28	16.7488	28	25.5892	28	34.9771	28	16.1142	28	16.4509	28	16.0297
									29	16.7787	29	25.4612	29	16.4659	29	23.2839	29	15.4227	29	26.2517	29	33.4476	29	17.1188	29	20.5563	29	15.7916
									30	16.7734	30	25.7981	30	17.0272	30	22.5348	30	14.2927	30	25.5007	30	30.8509	30	17.6034	30	17.4655	30	16.5705
									31	15.0506	31	25.0094	31	17.8077	31	23.4024	31	14.7396	31	26.4443	31	29.6054	31	17.1322	31	17.2686	31	16.8416
									32	14.9359	32	25.8634	32	16.9145	32	23.7455	32	13.3061	32	27.1986	32	28.02	32	15.9288	32	18.3848	32	15.1686
									33	14.2728	33	29.7886	33	17.1302	33	23.4337	33	13.0947	33	27.4116	33	25.055	33	16.1317	33	22.2668	33	14.1156
									34	13.2921	34	28.665	34	21.3688	34	24.4525	34	12.9236	34	31.2926	34	24.2849	34	14.1776	34	20.1864	34	13.582
									35	13.0806	35	21.5965	35	22.8313	35	23.9421	35	15.9617	35	29.409	35	26.9583	35	13.4131	35	17.7295	35	16.4327
									36	16.2926	36	21.3987	36	20.7689	36	27.328	36	19.9506	36	31.4071	36	29.6813	36	13.5559	36	17.4025	36	17.7266
									37	20.884	37	21.8235	37	19.3201	37	28.4435	37	16.2568	37	32.3538	37	32.9522	37	13.5241	37	17.2257	37	17.7176
									38	19.8603	38	22.648	38	15.3042	38	28.7114	38	14.521	38	35.3753	38	31.6098	38	15.229	38	22.1601	38	20.916
									39	15.0605	39	19.6962	39	14.178	39	26.7798	39	14.7793	39	35.8966	39	28.7297	39	15.9641	39	24.1445	39	21.9935
									40	14.8567	40	18.4678	40	17.3954	40	27.3506	40	17.6914	40	34.311	40	27.9454	40	16.7774	40	20.7512	40	22.8234
									41	16.1067	41	15.6878	41	21.1866	41	29.7262	41	17.5585	41	31.0223	41	32.6296	41	17.4037	41	19.7214	41	23.9497
									42	18.0181	42	16.6696	42	21.1471	42	22.7368	42	16.5475	42	29.6596	42	36.2127	42	18.9826	42	23.2448	42	20.8589
									43	17.0091	43	17.8569	43	19.6147	43	20.8657	43	17.6954	43	32.1182	43	30.7989	43	16.1422	43	21.9891	43	18.1914
									44	17.5628	44	21.2686	44	20.0815	44	24.0378	44	17.0016	44	34.8139	44	27.9992	44	15.4442	44	24.9068	44	19.293
									45	17.3455	45	24.3594	45	18.7106	45	25.6202	45	15.482	45	39.4769	45	29.4503	45	18.0261	45	30.4659	45	19.3838
									46	15.9093	46	19.5838	46	17.8844	46	26.8403	46	15.3691	46	36.0426	46	29.8737	46	18.1553	46	28.1661	46	17.6371
									47	15.3233	47	17.632	47	18.129	47	26.3706	47	14.0709	47	28.6171	47	29.4401	47	16.3138	47	22.2223	47	20.1117
									48	14.7607	48	18.5005	48	17.9956	48	26.6997	48	13.2188	48	27.6064	48	29.7163	48	16.4188	48	17.97	48	17.7735
									49	14.4722	49	26.3819	49	17.4961	49	22.1481	49	11.4792	49	31.1537	49	28.8373	49	16.443	49	16.3598	49	15.8393
									50	12.9754	50	24.2798	50	19.8124	50	21.7537	50	12.9591	50	33.1303	50	31.2159	50	18.8687	50	16.9639	50	15.2461
									51	12.4896	51	26.6471	51	23.4748	51	21.9253	51	18.1628	51	26.8978	51	32.4443	51	18.4117	51	18.7092	51	15.9305
									52	17.5558	52	23.4288	52	23.7122	52	20.1746	52	17.5438	52	25.2177	52	35.5006	52	17.6028	52	19.1773	52	16.789
									53	17.344	53	27.1814	53	22.6181	53	24.5429	53	18.3797	53	24.749	53	43.2068	53	18.709	53	19.2097	53	17.3406
									54	18.6114	54	23.2918	54	19.2422	54	21.0322	54	21.2244	54	28.3816	54	45.8819	54	20.5453	54	18.9213	54	16.3507
									55	19.7547	55	20.6264	55	19.0216	55	19.6754	55	23.65	55	33.4102	55	43.596	55	18.611	55	20.2589	55	15.962
									56	22.5542	56	21.8795	56	18.9731	56	20.5525	56	25.1996	56	34.8599	56	34.6381	56	20.3447	56	17.2901	56	16.7407
									57	25.1365	57	23.6194	57	15.9273	57	19.8853	57	21.3899	57	36.4164	57	28.7557	57	24.1039	57	18.3729	57	24.1183
									58	22.3201	58	23.7055	58	18.7447	58	21.6801	58	18.6569	58	36.445	58	29.2922	58	23.7582	58	19.8586	58	23.7532
									59	20.8049	59	23.1604	59	20.0965	59	19.7559	59	17.5178	59	34.7025	59	35.8257	59	24.038	59	19.3915	59	18.8836
									60	17.9388	60	22.4026	60	18.9728	60	20.4718	60	16.9527	60	34.2452	60	32.0993	60	22.4844	60	22.1032	60	18.7269
									61	16.736	61	19.2966	61	17.1095	61	21.9058	61	14.7692	61	32.3148	61	28.1488	61	22.0232	61	25.5791	61	15.501
									62	16.637	62	16.5146	62	15.5974	62	20.9414	62	16.2826	62	32.3155	62	27.2856	62	21.0864	62	22.8511	62	13.5247
									63	20.3856	63	13.0123	63	14.7667	63	19.5845	63	20.2848	63	36.5487	63	27.8288	63	20.658	63	21.9088	63	12.6873
									64	20.0953	64	12.3997	64	13.8242	64	19.8161	64	19.2928	64	37.0341	64	27.5735	64	23.6201	64	22.2008	64	14.9356
									65	19.0982	65	12.5419	65	14.3264	65	20.3843	65	18.388	65	36.0789	65	30.2349	65	24.7213	65	20.0281	65	15.5407
									66	18.5136	66	13.8126	66	16.6773	66	18.1799	66	19.4911	66	33.7717	66	31.4093	66	27.659	66	17.4067	66	17.25
									67	16.1458	67	13.4631	67	17.9711	67	17.6464	67	19.9116	67	32.1615	67	32.7869	67	25.5176	67	17.0774	67	19.6255
									68	17.9695	68	15.0919	68	17.2654	68	18.4108	68	19.7765	68	29.7063	68	33.629	68	20.9143	68	19.6533	68	21.0006
									69	19.5798	69	16.1929	69	15.3381	69	20.983	69	19.2677	69	30.3639	69	33.8315	69	17.6413	69	22.7234	69	21.5884
									70	20.3571	70	15.9756	70	18.3336	70	26.2659	70	20.3281	70	29.8178	70	33.9141	70	15.1166	70	25.1801	70	24.6373
									71	20.1638	71	14.7913	71	17.9972	71	25.1636	71	20.9462	71	28.7373	71	30.6297	71	14.6696	71	26.0696	71	25.4389
									72	18.3178	72	14.367	72	16.5031	72	21.8611	72	18.1889	72	32.0045	72	31.5584	72	14.7037	72	23.1355	72	23.2746
									73	16.96	73	15.9414	73	18.1594	73	18.6576	73	15.7264	73	31.5323	73	31.7318	73	15.3681	73	23.825	73	17.5812
									74	16.1743	74	15.9057	74	18.9495	74	19.1375	74	14.5959	74	32.125	74	30.8058	74	18.4497	74	27.5873	74	17.3805
									75	15.1287	75	19.1396	75	17.9806	75	19.1358	75	13.6064	75	34.7361	75	32.819	75	17.0688	75	28.1385	75	18.9522
									76	15.4524	76	21.1962	76	16.3841	76	18.8499	76	13.1299	76	35.8331	76	37.7244	76	16.3595	76	25.5192	76	18.6134
									77	15.6216	77	25.339	77	14.8224	77	20.3033	77	13.9899	77	35.5353	77	39.0686	77	16.2805	77	24.7446	77	20.1218
									78	15.669	78	27.739	78	14.3358	78	22.3724	78	13.8882	78	37.8043	78	35.3723	78	15.1808	78	21.4873	78	16.6812
									79	15.6498	79	23.7146	79	14.2884	79	21.748	79	13.5298	79	38.3268	79	38.8017	79	14.8745	79	19.3424	79	14.2072
									80	16.5784	80	21.3979	80	15.2176	80	20.4445	80	14.5275	80	37.5576	80	37.99	80	16.8702	80	19.2172	80	14.9611
									81	14.0529	81	20.4817	81	17.4502	81	22.0876	81	14.3119	81	40.026	81	31.5698	81	19.082	81	19.4706	81	15.1996
									82	15.3947	82	18.765	82	17.8081	82	22.202	82	14.1364	82	39.9719	82	31.1867	82	18.3899	82	18.5848	82	14.7136
									83	18.1338	83	19.276	83	16.9501	83	21.7021	83	15.3088	83	40.5672	83	36.2189	83	17.9625	83	18.6949	83	14.7018
									84	19.6388	84	24.6653	84	15.9828	84	24.4884	84	17.8434	84	38.5157	84	39.379	84	16.7351	84	19.7991	84	16.0009
									85	18.6826	85	23.3502	85	15.7524	85	23.4545	85	19.5025	85	34.8303	85	38.2525	85	14.5963	85	20.7041	85	15.2408
									86	16.7029	86	19.6473	86	17.395	86	21.8882	86	17.611	86	30.2096	86	41.0757	86	15.8545	86	20.1737	86	15.3165
									87	19.2688	87	20.0744	87	16.9622	87	22.0598	87	16.864	87	31.9135	87	45.2489	87	17.4652	87	21.0619	87	18.7298
									88	19.163	88	20.2844	88	15.676	88	22.797	88	19.1853	88	30.6128	88	44.8572	88	19.8015	88	18.4046	88	19.1449
									89	19.4328	89	20.7478	89	18.8329	89	22.2005	89	18.6813	89	29.5302	89	39.6132	89	24.3017	89	18.5366	89	19.9542
									90	22.4651	90	19.8261	90	18.2313	90	21.3581	90	17.9946	90	27.8582	90	37.6459	90	26.9514	90	19.5995	90	19.1496
									91	20.0801	91	18.9167	91	17.7255	91	21.8378	91	19.0386	91	29.1106	91	37.0578	91	25.1154	91	20.4657	91	18.3646
									92	16.5055	92	22.6362	92	19.8967	92	23.0764	92	16.812	92	32.2132	92	35.7847	92	21.9848	92	22.315	92	19.3545
									93	15.7518	93	22.0959	93	22.3089	93	21.1007	93	14.1089	93	33.7279	93	34.2465	93	22.1277	93	20.3809	93	17.1116
									94	16.2496	94	20.2133	94	19.6982	94	20.1222	94	13.8542	94	32.3956	94	33.3579	94	24.5997	94	19.2003	94	16.0927
									95	15.5543	95	17.8721	95	17.2183	95	20.4795	95	12.8635	95	34.5742	95	33.5632	95	28.975	95	22.9882	95	17.7202
									96	15.4948	96	19.671	96	18.7136	96	19.376	96	14.0389	96	36.0808	96	36.2542	96	31.0926	96	23.5778	96	18.2523
									97	16.7136	97	21.3502	97	21.0078	97	16.5721	97	14.4835	97	34.8495	97	36.6573	97	30.1609	97	21.654	97	18.6417
									98	19.3506	98	18.0378	98	19.6401	98	16.0602	98	14.936	98	31.7705	98	32.5226	98	24.1042	98	22.9776	98	21.1699
									99	16.2933	99	19.5611	99	20.4417	99	18.7267	99	19.5456	99	31.2841	99	32.221	99	22.3149	99	22.9988	99	22.7372
									100	15.8898	100	20.731	100	19.8999	100	18.6124	100	19.0703	100	32.1968	100	33.245	100	22.6323	100	23.6352	100	22.5104
									101	14.9339	101	22.4317	101	18.2154	101	20.264	101	15.9172	101	37.9678	101	36.425	101	21.4689	101	24.5242	101	23.1292
									102	15.0267	102	19.682	102	20.1526	102	20.6293	102	15.3104	102	44.3266	102	40.5905	102	18.6254	102	23.5611	102	22.5889
									103	17.6397	103	17.8263	103	25.5436	103	20.0914	103	14.7952	103	42.6524	103	47.0052	103	19.0232	103	23.5612	103	25.8176
									104	20.0169	104	19.6597	104	26.4308	104	19.316	104	16.4454	104	39.6613	104	46.5666	104	20.1193	104	18.4937	104	27.4658
									105	20.457	105	18.6556	105	24.9544	105	20.3845	105	19.4482	105	37.6565	105	39.6182	105	20.8926	105	18.1076	105	27.411
									106	21.7805	106	19.805	106	21.9942	106	21.6713	106	22.6908	106	36.5286	106	34.0899	106	23.4699	106	16.9506	106	28.7819
									107	25.1596	107	21.9103	107	19.288	107	21.1878	107	22.6887	107	34.3087	107	34.0638	107	24.6577	107	18.5162	107	37.3028
									108	25.6038	108	21.1108	108	18.5788	108	21.3742	108	24.161	108	35.1216	108	37.124	108	23.0256	108	18.068	108	40.1658
									109	21.1225	109	20.3	109	17.8621	109	22.8567	109	25.4023	109	34.8201	109	36.1975	109	22.0262	109	18.3817	109	40.7233
									110	14.5823	110	19.8706	110	18.1179	110	21.7765	110	23.8826	110	31.8458	110	32.38	110	18.7225	110	17.0499	110	38.4556
									111	13.5774	111	22.2651	111	20.2374	111	21.2527	111	20.6918	111	28.4719	111	30.7352	111	15.3188	111	19.9386	111	33.5607
									112	14.166	112	22.8707	112	21.8599	112	21.3157	112	15.3236	112	27.6681	112	30.4555	112	14.9351	112	19.5905	112	27.3036
									113	14.672	113	17.024	113	22.7342	113	22.6347	113	13.9287	113	27.475	113	28.0082	113	16.1305	113	22.3903	113	22.2099
									114	15.2829	114	15.8656	114	22.2251	114	24.9363	114	14.8212	114	28.4557	114	28.405	114	16.0144	114	18.856	114	21.9564
									115	17.0921	115	14.7757	115	21.2024	115	22.7708	115	14.8366	115	29.9018	115	34.3067	115	16.6192	115	20.468	115	22.5206
									116	17.4503	116	14.3307	116	18.5126	116	21.2849	116	14.4933	116	29.7337	116	39.8524	116	18.3501	116	18.4833	116	18.8158
									117	22.5836	117	13.6326	117	17.7133	117	18.8222	117	14.8507	117	29.1053	117	31.2839	117	18.2397	117	17.9933	117	19.8349
									118	24.3091	118	14.156	118	17.1224	118	18.5694	118	15.1731	118	28.1881	118	31.6539	118	19.2988	118	16.4991	118	20.2546
									119	24.4133	119	16.358	119	17.8595	119	19.1047	119	19.1224	119	27.8115	119	30.4342	119	21.1724	119	18.7324	119	20.2149
									120	22.6481	120	17.1249	120	18.9199	120	19.7583	120	23.5154	120	29.7071	120	32.2948	120	20.2744	120	27.7115	120	17.0228
									121	24.982	121	19.5158	121	17.8998	121	23.8136	121	21.8674	121	28.8754	121	28.8985	121	17.8816	121	25.6901	121	18.9158
									122	30.5597	122	20.3619	122	18.7664	122	28.2309	122	22.8312	122	29.3711	122	26.6911	122	18.3358	122	19.8826	122	22.8198
									123	28.8831	123	21.2194	123	18.7143	123	26.853	123	23.8661	123	30.239	123	25.5632	123	19.4279	123	17.8384	123	23.2497
									124	22.4801	124	22.2026	124	19.3986	124	22.8976	124	28.689	124	33.9499	124	25.3539	124	22.0229	124	19.3392	124	24.2681
									125	22.3271	125	24.518	125	21.0067	125	21.5908	125	31.6566	125	34.5112	125	27.1715	125	19.023	125	19.9747	125	23.1609
									126	21.6524	126	21.1412	126	22.4447	126	23.7854	126	25.3688	126	36.9198	126	27.7818	126	17.3076	126	19.1696	126	24.7926
									127	16.0884	127	21.3416	127	22.8227	127	23.5465	127	22.9875	127	36.511	127	28.0622	127	16.3936	127	20.5691	127	23.2445
									128	14.6852	128	18.2468	128	19.4435	128	22.7862	128	23.8827	128	35.8946	128	30.0467	128	17.4336	128	14.5744	128	21.3314
									129	16.2286	129	19.1448	129	17.9644	129	21.9027	129	20.6064	129	34.9031	129	30.0973	129	15.0764	129	12.621	129	17.35
									130	14.5726	130	19.7403	130	18.7276	130	21.7034	130	17.2503	130	30.8522	130	30.3192	130	14.0953	130	12.0489	130	13.8236
									131	15.1397	131	19.2292	131	17.7296	131	20.681	131	19.7652	131	32.9722	131	30.2073	131	15.7842	131	14.886	131	13.1586
									132	15.4314	132	17.8948	132	18.2356	132	18.7456	132	19.4136	132	35.3775	132	29.2454	132	17.3109	132	13.8883	132	14.3372
									133	17.4178	133	16.4497	133	18.7148	133	20.8515	133	18.0596	133	37.3908	133	28.3765	133	17.1594	133	12.854	133	16.0816
									134	17.8974	134	18.5897	134	21.1494	134	21.6194	134	18.0071	134	35.0953	134	29.857	134	17.9773	134	13.9298	134	17.9452
									135	19.5231	135	20.4949	135	22.2962	135	18.5618	135	19.9924	135	33.5216	135	36.0315	135	19.5574	135	15.8951	135	20.6513
									136	20.1905	136	20.3511	136	24.6911	136	18.0957	136	20.2258	136	30.953	136	38.0056	136	18.5323	136	17.0023	136	19.7709
									137	18.3818	137	16.6681	137	20.1919	137	19.4941	137	22.0212	137	28.2236	137	36.4519	137	18.0729	137	16.0048	137	20.7612
									138	16.8189	138	16.2878	138	17.5051	138	21.3405	138	23.038	138	28.8121	138	32.1624	138	16.5273	138	17.8073	138	17.9911
									139	15.371	139	17.1803	139	16.8473	139	24.5661	139	20.1452	139	27.0159	139	28.6087	139	16.4445	139	20.5603	139	16.2927
									140	14.6373	140	16.6577	140	18.7835	140	24.0386	140	18.9265	140	23.886	140	32.5658	140	17.8865	140	23.7498	140	17.3221
									141	14.4308	141	17.765	141	18.9933	141	22.5504	141	17.6866	141	22.1377	141	34.1289	141	18.7206	141	17.8668	141	19.0187
									142	15.1547	142	18.6585	142	19.1728	142	26.7736	142	16.3562	142	25.0271	142	34.1372	142	21.3268	142	18.3247	142	19.9791
									143	16.7364	143	18.6374	143	17.4126	143	30.9095	143	15.6708	143	28.7491	143	33.42	143	21.6999	143	19.9411	143	18.9741
									144	16.1944	144	18.9891	144	15.8247	144	28.3493	144	16.7518	144	27.2433	144	30.4497	144	19.125	144	18.8904	144	16.0314
									145	17.3133	145	20.7733	145	17.7198	145	23.1146	145	17.5725	145	25.3823	145	29.1535	145	18.5631	145	16.0736	145	15.1442
									146	16.0563	146	20.8506	146	17.9395	146	23.6051	146	17.0492	146	27.4601	146	30.1243	146	19.7931	146	13.8934	146	13.9549
									147	14.7519	147	20.8853	147	17.2291	147	24.8545	147	18.2154	147	24.9324	147	34.6354	147	18.8056	147	13.6562	147	16.2398
									148	14.8172	148	19.5881	148	16.0928	148	23.953	148	16.6882	148	28.2295	148	34.3148	148	16.8361	148	13.6406	148	19.1361
									149	14.528	149	20.2871	149	16.4182	149	21.9238	149	15.7287	149	28.0236	149	33.7213	149	15.1478	149	14.0636	149	20.1566
									150	14.0138	150	19.9954	150	16.8508	150	24.0258	150	16.3637	150	25.8171	150	36.2335	150	14.2374	150	15.318	150	14.6696
									151	15.7263	151	18.8389	151	17.2391	151	27.0982	151	14.3388	151	25.7832	151	33.5245	151	14.4525	151	14.948	151	11.914
									152	15.6894	152	21.5703	152	17.1384	152	25.7656	152	14.7031	152	28.7115	152	31.0587	152	19.121	152	13.4348	152	12.772
									153	15.0426	153	23.8369	153	18.723	153	24.8862	153	16.2523	153	27.8412	153	28.0144	153	28.0767	153	13.4972	153	13.9315
									154	16.5077	154	24.4044	154	20.6821	154	26.6941	154	15.5198	154	27.3638	154	25.2972	154	23.8911	154	13.8953	154	14.4285
									155	19.6434	155	27.0159	155	23.8479	155	26.1571	155	14.6542	155	29.2267	155	30.081	155	18.2453	155	15.8422	155	16.0498
									156	17.5596	156	29.1645	156	23.118	156	27.009	156	18.9949	156	27.9921	156	34.7632	156	16.3413	156	15.1797	156	15.4005
									157	16.7778	157	27.6026	157	22.0201	157	27.4	157	17.5999	157	27.9851	157	33.6607	157	15.8975	157	15.6514	157	16.537
									158	15.1739	158	27.1138	158	22.3626	158	24.5089	158	17.3465	158	26.2323	158	33.8629	158	16.9596	158	15.626	158	17.2849
									159	13.9618	159	21.1041	159	19.4072	159	24.1576	159	15.8957	159	24.1731	159	33.0558	159	17.5979	159	17.2326	159	20.8157
									160	14.2372	160	18.961	160	18.0947	160	23.9843	160	14.166	160	23.3997	160	30.2545	160	17.4654	160	17.2422	160	24.4894
									161	13.1234	161	20.5411	161	20.2816	161	27.3933	161	13.2751	161	23.4228	161	28.5369	161	17.2137	161	18.2745	161	21.3847
									162	14.2427	162	20.9778			162	30.8968	162	13.5061	162	24.7424	162	29.3981	162	18.3318	162	16.8564	162	20.5464
									163	16.6928	163	22.1388			163	31.1298	163	13.0619	163	25.6126	163	32.9843	163	18.3489	163	16.6877	163	17.8154
									164	15.0559	164	23.0337			164	33.3598	164	14.748	164	24.2786	164	29.5479	164	17.4945	164	18.3432	164	19.5744
									165	13.3453	165	22.6686			165	32.3783	165	16.6664	165	24.0693	165	32.357	165	17.7057	165	20.1525	165	15.3906
									166	12.1305	166	23.3179			166	29.2881	166	14.9031	166	26.0937	166	30.7225	166	16.693	166	19.0025	166	14.9355
									167	11.7106	167	23.1254					167	13.4834	167	28.2504	167	30.8189			167	19.2824	167	14.6561
									168	10.7902	168	20.9652					168	11.6545	168	26.2652	168	35.5058			168	20.032	168	12.9779
									169	11.3297	169	19.3296					169	11.7676	169	25.8982	169	36.5851			169	17.167	169	12.3155
									170	10.6085	170	19.4102					170	10.3295	170	26.0814	170	34.5622			170	16.0128	170	14.4213
									171	10.8324	171	18.8307					171	10.7459	171	26.4983	171	38.541			171	16.314	171	16.6366
									172	11.9939							172	11.1393	172	27.8956	172	42.6946			172	14.0012	172	17.3904
									173	12.844							173	11.5629	173	28.4592	173	39.9739			173	15.3889	173	17.6981
									174	12.9163							174	13.0766	174	27.7538	174	33.0943			174	16.3856	174	17.0527
									175	13.2392							175	12.708	175	29.197	175	31.9304			175	15.2156	175	15.555
									176	13.176							176	13.0859	176	28.14	176	34.9422			176	14.4461	176	16.618
									177	13.7341							177	12.8665	177	27.8282	177	31.6107			177	14.4233	177	16.1018
																	178	13.2412	178	27.2548	178	29.9653			178	15.8675	178	16.4597
																	179	13.2861	179	28.5139	179	30.6248					179	17.1383
																	180	11.5678	180	28.8581	180	32.8214					180	17.7119
																			181	29.0797	181	32.1362					181	18.6622
																			182	29.2668	182	31.5779					182	19.2289
																			183	27.7187	183	30.7512					183	17.7111
																			184	28.5517	184	34.3669
																			185	28.9288	185	35.8178
																			186	27.595
																			187	27.2538
																			188	24.353
																			189	23.1012
																			190	23.8699
																			191	27.1311
																			192	27.8762
																			193	26.5371
																			194	27.6349
																			195	26.8029
								Mean of grey values		16.7423		20.4523		19.0367		23.1494		16.7589		30.2551		32.7702		18.6668		19.0432		19.144

## Sheet: Figure 5I
	Polarization coefficient P							Cell	ctrl 1		ctrl 2		ctrl 3		ctrl 4		ctrl 5		ctrl 6		ctrl 7		ctrl 8		ctrl 9		ctrl 10
Cell	ctrl	meru1							N	Grey value k	N	Grey value k	N	Grey value k	N	Grey value k	N	Grey value k	N	Grey value k	N	Grey value k	N	Grey value k	N	Grey value k	N	Grey value k
1	0.16475	0.139431							1	32.4992	1	27.7905	1	23.7216	1	18.4028	1	53.719	1	21.6787	1	32.133	1	29.258	1	31.5675	1	27.5274
2	0.239549	0.208496							2	32.7187	2	25.5479	2	27.6654	2	21.1804	2	47.7211	2	17.4252	2	30.2594	2	29.9013	2	39.1405	2	33.6063
3	0.242503	0.150002							3	29.1141	3	23.7675	3	31.4265	3	20.0754	3	45.6783	3	19.7613	3	28.3408	3	27.1117	3	38.1501	3	31.0604
4	0.256167	0.227912							4	25.3146	4	24.3243	4	33.1393	4	20.9278	4	47.1591	4	25.7667	4	28.5736	4	26.5512	4	35.4887	4	31.2879
5	0.17422	0.151749							5	25.4772	5	28.2573	5	34.9738	5	22.6422	5	45.9885	5	24.0392	5	32.5333	5	28.0676	5	34.3894	5	31.801
6	0.213173	0.191047							6	27.9194	6	26.9131	6	38.8473	6	21.9591	6	43.5803	6	22.3944	6	33.1652	6	28.7228	6	34.3143	6	35.7286
7	0.210101	0.236136							7	28.1045	7	28.8928	7	40.1394	7	20.1839	7	45.71	7	23.4929	7	31.355	7	25.5639	7	31.2257	7	32.4733
8	0.229811	0.193157							8	30.7946	8	33.1616	8	42.6849	8	20.3889	8	46.68	8	25.9857	8	29.4914	8	25.4163	8	34.6966	8	31.0269
9	0.270334	0.260703							9	32.764	9	30.872	9	47.3994	9	19.8076	9	50.9044	9	24.6955	9	27.3686	9	26.411	9	37.065	9	30.194
10	0.237737	0.181341							10	31.1591	10	29.522	10	48.499	10	20.7095	10	50.2277	10	24.4463	10	26.9844	10	25.8252	10	37.4078	10	31.7489
Mean	0.2238	0.194							11	29.0916	11	25.5993	11	46.4525	11	21.6507	11	47.1618	11	22.3549	11	27.2073	11	25.1159	11	36.6814	11	32.4509
SD	0.03381	0.04007							12	25.6165	12	23.4745	12	38.1052	12	24.4061	12	44.1183	12	21.9257	12	29.4097	12	25.5247	12	44.2497	12	33.9017
P value		0.0753							13	24.5843	13	24.7334	13	36.9687	13	25.5873	13	49.1546	13	22.0922	13	29.3622	13	24.7942	13	42.8239	13	34.7287
									14	24.8719	14	28.4714	14	38.5485	14	23.9661	14	50.8422	14	21.2127	14	31.3077	14	24.7439	14	38.4067	14	32.5824
									15	25.8612	15	29.7229	15	39.5453	15	24.3695	15	50.1581	15	23.0951	15	32.1464	15	25.4352	15	35.28	15	33.7111
									16	27.2297	16	30.0465	16	38.3989	16	23.8872	16	48.2974	16	23.6815	16	32.6029	16	23.0384	16	37.5607	16	31.0259
									17	26.9866	17	33.7961	17	38.3744	17	21.0722	17	48.3795	17	22.2555	17	30.4715	17	23.6617	17	31.8138	17	26.8172
									18	23.8331	18	29.22	18	39.1187	18	22.163	18	46.8605	18	23.6242	18	28.0692	18	24.117	18	33.443	18	26.5349
									19	24.5823	19	28.2861	19	41.1132	19	22.1434	19	48.3751	19	23.2713	19	28.6018	19	24.9864	19	36.8995	19	26.1057
									20	27.0479	20	28.9429	20	50.0076	20	21.0411	20	44.427	20	21.613	20	32.1796	20	25.8827	20	35.7964	20	27.2616
									21	29.4862	21	29.4971	21	59.5878	21	19.476	21	43.3695	21	20.4681	21	31.6766	21	24.4804	21	34.508	21	28.427
									22	28.0511	22	30.4624	22	61.34	22	24.7889	22	42.49	22	22.9172	22	34.7535	22	24.718	22	35.9444	22	26.4086
									23	28.364	23	32.803	23	57.7683	23	23.0844	23	44.5142	23	23.9659	23	30.8854	23	26.132	23	35.9372	23	29.9796
									24	27.818	24	29.8817	24	57.3995	24	19.5152	24	43.3146	24	22.6145	24	30.0228	24	27.113	24	35.8025	24	29.0021
									25	26.8158	25	26.7655	25	53.6871	25	19.743	25	49.7478	25	21.4884	25	33.3082	25	30.0368	25	36.0084	25	31.1481
									26	26.1419	26	26.7283	26	56.1787	26	20.9683	26	50.824	26	20.3525	26	35.3863	26	33.8129	26	37.8732	26	32.5968
									27	25.0846	27	28.5622	27	58.5653	27	20.6843	27	47.5252	27	21.2334	27	34.0657	27	34.0627	27	40.5077	27	30.0451
									28	31.0332	28	28.0283	28	61.2052	28	20.3581	28	44.8587	28	20.729	28	30.3999	28	30.8301	28	40.8731	28	25.8215
									29	30.1593	29	28.7437	29	65.2221	29	20.9615	29	45.0768	29	22.5319	29	31.8261	29	26.7422	29	42.6982	29	25.2408
									30	25.8239	30	27.5459	30	63.406	30	22.5628	30	40.2755	30	24.5134	30	29.1033	30	25.2327	30	43.4498	30	26.2628
									31	25.6554	31	26.6517	31	67.3755	31	20.5029	31	39.4639	31	23.6517	31	30.7564	31	26.1719	31	43.8664	31	30.2143
									32	28.9372	32	28.3385	32	67.5013	32	18.7	32	42.3235	32	21.4827	32	30.2024	32	28.7303	32	42.5068	32	30.8516
									33	32.8392	33	32.0338	33	65.1096	33	18.0445	33	41.2798	33	19.1024	33	28.8531	33	31.2526	33	43.1649	33	28.5813
									34	30.8004	34	32.2142	34	66.9625	34	19.3547	34	43.1745	34	20.7944	34	30.7924	34	32.8644	34	46.2476	34	32.8067
									35	28.0958	35	32.4555	35	60.6411	35	20.4961	35	41.6043	35	22.3156	35	29.7092	35	32.4227	35	45.4711	35	33.413
									36	25.472	36	28.1053	36	52.3151	36	20.6872	36	41.3708	36	22.1398	36	28.9783	36	40.3496	36	41.3775	36	31.088
									37	23.9098	37	26.5016	37	53.2042	37	19.4278	37	46.4316	37	24.1647	37	27.22	37	44.2094	37	40.3508	37	26.6697
									38	29.2704	38	24.2951	38	61.9588	38	19.2385	38	44.5674	38	22.1173	38	28.5223	38	48.7645	38	40.8501	38	26.6072
									39	32.569	39	27.1112	39	66.7767	39	19.853	39	41.6324	39	22.0292	39	29.633	39	58.3986	39	44.2546	39	25.3341
									40	31.8132	40	28.2198	40	69.1036	40	22.6087	40	42.6278	40	23.2837	40	32.3643	40	59.264	40	50.6571	40	25.4788
									41	32.0334	41	25.4262	41	68.0228	41	24.4851	41	48.703	41	23.4071	41	32.1842	41	57.3995	41	55.3614	41	28.8782
									42	33.9846	42	24.4973	42	66.1027	42	22.4426	42	47.3082	42	22.9025	42	29.8561	42	58.0827	42	56.8505	42	30.553
									43	34.2407	43	25.7983	43	74.0225	43	22.1057	43	45.0596	43	22.0195	43	29.7018	43	58.1948	43	59.6326	43	28.5132
									44	34.9165	44	26.8333	44	75.3486	44	19.1862	44	43.2894	44	22.0658	44	28.3428	44	52.1545	44	60.2607	44	30.7806
									45	34.0133	45	30.1476	45	74.5767	45	21.0567	45	44.7922	45	27.1428	45	29.2914	45	54.3103	45	59.811	45	31.7534
									46	33.818	46	31.1279	46	66.0957	46	19.4962	46	47.0602	46	27.5634	46	32.6319	46	52.7006	46	65.1656	46	30.8899
									47	34.7663	47	30.1748	47	58.8393	47	21.9573	47	45.1015	47	20.97	47	35.3269	47	50.0429	47	68.0638	47	28.8185
									48	32.742	48	28.4705	48	63.9593	48	24.4171	48	45.2837	48	19.4521	48	33.5565	48	56.362	48	66.3155	48	28.17
									49	31.3711	49	32.5392	49	63.7823	49	25.4169	49	42.7411	49	21.7249	49	33.1118	49	50.1275	49	68.6311	49	29.1595
									50	31.6282	50	32.9425	50	64.2087	50	26.1458	50	44.6594	50	22.3968	50	32.018	50	53.0752	50	64.6039	50	29.1765
									51	29.7443	51	34.8842	51	72.7348	51	24.8282	51	48.4079	51	23.0333	51	33.9311	51	58.0303	51	67.1222	51	29.3417
									52	28.9252	52	35.1422	52	74.4208	52	23.7197	52	47.5872	52	22.1135	52	30.8684	52	50.2166	52	68.5571	52	27.4196
									53	28.747	53	39.0378	53	67.6703	53	21.3755	53	45.5902	53	23.8005	53	27.1045	53	49.1313	53	76.9929	53	26.5192
									54	29.7458	54	44.3539	54	67.2554	54	23.5097	54	46.8563	54	26.9022	54	26.2714	54	51.1792	54	86.373	54	31.6638
									55	31.0944	55	44.183	55	79.5	55	27.0018	55	47.9566	55	28.9344	55	29.0445	55	52.3296	55	104.333	55	34.0909
									56	36.5526	56	44.9007	56	88.2293	56	27.6929	56	49.5756	56	28.3847	56	32.2276	56	57.9442	56	109.31	56	34.8229
									57	34.6057	57	43.9792	57	84.659	57	29.9128	57	53.9044	57	25.8631	57	31.7334	57	60.0368	57	107.046	57	32.5747
									58	31.9936	58	49.223	58	74.2843	58	34.698	58	55.3104	58	28.0612	58	33.3309	58	56.8205	58	108.086	58	30.7421
									59	31.5254	59	53.4101	59	70.6563	59	38.3313	59	60.717	59	31.5184	59	33.6699	59	52.4097	59	114.315	59	24.9469
									60	25.5367	60	51.2542	60	59.6119	60	40.2197	60	60.2609	60	30.6881	60	30.5522	60	55.6944	60	116.506	60	24.9734
									61	29.3712	61	50.4816	61	54.2175	61	40.107	61	61.8186	61	28.0769	61	30.935	61	62.6615	61	118.167	61	23.1483
									62	31.8539	62	52.0659	62	56.5089	62	37.8322	62	69.0025	62	30.7025	62	30.1412	62	68.6811	62	122.781	62	26.3404
									63	29.8558	63	54.0543	63	57.6453	63	39.3158	63	74.5053	63	34.8196	63	31.0134	63	68.9822	63	116.421	63	27.9324
									64	30.4324	64	59.6253	64	57.1313	64	44.2299	64	72.9134	64	34.4979	64	33.711	64	62.3842	64	110.519	64	30.0192
									65	30.5807	65	71.4881	65	55.1915	65	44.8923	65	76.1216	65	38.5948	65	35.6398	65	62.321	65	108.412	65	32.5586
									66	30.2517	66	68.7295	66	50.5079	66	44.1196	66	81.9545	66	45.4095	66	34.33	66	60.9014	66	109.812	66	30.5881
									67	27.395	67	75.6354	67	46.4604	67	39.7649	67	79.5512	67	50.7685	67	33.9645	67	61.072	67	116.707	67	30.2801
									68	28.007	68	82.7306	68	41.3636	68	39.9984	68	81.547	68	47.5583	68	32.2014	68	64.2799	68	119.245	68	32.8072
									69	28.3301	69	83.7914	69	34.6427	69	51.1148	69	89.1813	69	49.0687	69	37.8828	69	61.7437	69	117.827	69	36.7984
									70	29.0848	70	80.1598	70	34.5809	70	64.2688	70	95.6763	70	51.8069	70	42.5757	70	57.1705	70	104.297	70	34.0708
									71	28.8794	71	78.2821	71	34.2935	71	64.1956	71	101.96	71	48.5081	71	43.3617	71	54.8866	71	85.6591	71	32.6727
									72	29.8597	72	79.6613	72	34.6794	72	59.0573	72	92.8026	72	47.3369	72	45.7127	72	53.2415	72	71.969	72	31.9358
									73	27.3281	73	87.6417	73	33.9029	73	58.1301	73	85.0424	73	44.4927	73	46.9312	73	50.387	73	67.7849	73	32.9705
									74	27.9351	74	93.4272	74	32.1491	74	57.4155	74	79.9571	74	44.1913	74	42.8968	74	46.548	74	76.7239	74	30.2919
									75	27.4606	75	91.57	75	28.9729	75	64.1851	75	85.7606	75	44.9149	75	42.2339	75	50.1791	75	85.4549	75	28.1497
									76	26.9008	76	86.709	76	29.4177	76	72.3114	76	83.0858	76	52.2537	76	47.3323	76	50.7547	76	78.607	76	31.6811
									77	28.9269	77	81.0933	77	30.3007	77	79.1779	77	85.008	77	56.7886	77	52.7537	77	54.1082	77	78.8714	77	33.8702
									78	26.9877	78	76.0227	78	32.8211	78	74.4372	78	84.609	78	49.9543	78	54.1032	78	55.308	78	84.4303	78	34.5826
									79	28.0498	79	73.2705	79	30.442	79	59.2043	79	92.8173	79	44.5922	79	61.0298	79	53.3316	79	90.1184	79	33.4441
									80	27.5884	80	70.4375	80	28.7667	80	54.2694	80	87.7832	80	45.713	80	57.1629	80	47.7933	80	94.3813	80	33.2634
									81	25.3032	81	75.7021	81	31.3109	81	53.3759	81	84.1469	81	45.7776	81	60.7992	81	46.3235	81	96.0125	81	33.1109
									82	27.2002	82	80.4656	82	29.7253	82	46.1922	82	86.4608	82	45.8208	82	63.4813	82	45.8064	82	95.9011	82	30.7792
									83	29.1421	83	74.503	83	26.2229	83	45.6726	83	84.8682	83	50.2626	83	70.188	83	49.3398	83	95.4428	83	33.758
									84	31.7149	84	64.0923	84	27.0909	84	40.3219	84	80.6699	84	47.6834	84	76.6881	84	46.2868	84	94.6633	84	33.0926
									85	37.0662	85	57.8104	85	26.1455	85	39.5255	85	72.8981	85	47.7618	85	78.4809	85	42.7339	85	99.0722	85	32.5377
									86	40.9891	86	61.4482	86	27.6108	86	42.4089	86	75.5465	86	53.0102	86	73.0803	86	41.294	86	99.5915	86	33.5577
									87	43.0717	87	64.1689	87	27.8934	87	47.6146	87	78.3062	87	54.5176	87	68.9908	87	36.0288	87	84.2154	87	33.978
									88	43.2245	88	56.4678	88	28.468	88	59.851	88	84.8039	88	59.4167	88	74.4425	88	33.3767	88	77.3315	88	35.8087
									89	45.2656	89	48.6199	89	25.7227	89	60.7398	89	80.3951	89	60.6782	89	68.7887	89	32.5454	89	73.2645	89	38.8995
									90	44.6839	90	43.0951	90	26.4612	90	54.9163	90	80.695	90	59.8044	90	64.6215	90	35.2299	90	70.096	90	40.6127
									91	42.8801	91	43.2016	91	28.9331	91	56.5887	91	86.0782	91	51.7842	91	62.3269	91	39.0664	91	69.1844	91	45.5612
									92	45.8348	92	45.0852	92	28.401	92	50.3921	92	87.9104	92	52.7367	92	55.8529	92	39.4026	92	60.8302	92	48.3878
									93	46.8225	93	44.0509	93	27.854	93	50.5139	93	93.313	93	50.8435	93	52.6778	93	35.0116	93	57.9286	93	50.8509
									94	49.0119	94	50.8816	94	26.3482	94	50.65	94	90.3414	94	47.4887	94	55.2131	94	28.4095	94	58.9479	94	55.8255
									95	50.9844	95	51.6285	95	25.4521	95	49.6904	95	89.4319	95	43.8488	95	59.1617	95	26.6824	95	58.7107	95	60.2584
									96	48.9957	96	43.5626	96	26.172	96	52.286	96	97.8374	96	42.8532	96	57.6201	96	27.8119	96	57.8019	96	62.1156
									97	49.7281	97	41.0241	97	26.4215	97	44.3753	97	92.6522	97	50.8122	97	56.3785	97	28.082	97	57.5753	97	59.008
									98	50.9777	98	43.5457	98	27.1425	98	38.1919	98	95.5851	98	54.8934	98	69.4528	98	26.1952	98	52.6428	98	57.1043
									99	49.5244	99	40.8742	99	25.6788	99	32.7642	99	88.3506	99	53.7332	99	69.1125	99	25.3227	99	49.9656	99	58.3118
									100	57.9325	100	37.528	100	25.8645	100	31.5875	100	78.262	100	47.4313	100	70.8499	100	24.6276	100	48.9048	100	64.7488
									101	61.8665	101	37.2602	101	25.4204	101	31.1875	101	83.9028	101	44.5395	101	70.2886	101	23.9146	101	52.8469	101	73.0578
									102	60.9744	102	36.3425	102	24.7246	102	31.0552	102	83.2513	102	43.4538	102	65.5794	102	24.9255	102	51.4829	102	77.4052
									103	56.1979	103	33.7611	103	25.9456	103	26.7597	103	81.9926	103	33.9006	103	61.6948	103	25.626	103	53.9178	103	86.8729
									104	51.2459	104	33.0197	104	26.0716	104	25.3301	104	77.684	104	29.8845	104	65.7263	104	27.1461	104	45.4532	104	86.1217
									105	44.6603	105	35.8745	105	24.8519	105	23.1082	105	82.3025	105	29.6396	105	70.1014	105	25.9526	105	40.0622	105	88.7144
									106	41.6835	106	36.9028	106	26.1147	106	20.3728	106	85.9896	106	31.3423	106	74.5806	106	27.9013	106	38.4092	106	80.613
									107	39.0383	107	35.281	107	30.3032	107	16.9192	107	81.464	107	35.8418	107	85.8496	107	27.6843	107	38.3304	107	89.5861
									108	42.2162	108	29.0085	108	30.8561	108	18.4383	108	72.3733	108	39.4953	108	92.1928	108	28.7016	108	40.2948	108	81.5715
									109	40.4145	109	33.267	109	31.42	109	18.4556	109	73.4688	109	39.8492	109	83.7066	109	27.3864	109	37.7897	109	81.0104
									110	42.2389	110	37.5238	110	34.0651	110	18.4738	110	75.0201	110	34.9694	110	70.3225	110	23.7925	110	40.0949	110	77.7581
									111	48.196	111	33.389	111	31.5135	111	19.123	111	78.4116	111	31.9941	111	65.393	111	23.7786	111	41.9565	111	75.9682
									112	55.7008	112	31.9618	112	30.2374	112	20.6982	112	73.5457	112	31.6556	112	60.9077	112	22.9456	112	40.1035	112	71.9161
									113	72.0513	113	29.3247	113	30.5722	113	19.39	113	76.8335	113	28.7411	113	59.9236	113	23.4997	113	38.8972	113	68.4267
									114	81.1988	114	27.0329	114	29.8729	114	19.7173	114	68.8013	114	32.6447	114	56.718	114	24.8326	114	37.0113	114	66.4826
									115	78.5405	115	27.7559	115	27.9552	115	19.9641	115	64.5228	115	28.4043	115	49.3743	115	24.2387	115	39.8528	115	74.4074
									116	62.8504	116	29.3735	116	27.2782	116	22.792	116	63.8465	116	27.583	116	44.9725	116	24.3466	116	37.2384	116	72.0496
									117	55.3446	117	29.7707	117	29.2076	117	24.8138	117	66.6699	117	27.8781	117	45.6682	117	25.0635	117	32.1653	117	70.6611
									118	58.7006	118	26.8945	118	25.6014	118	20.1375	118	64.1999	118	29.6202	118	40.6916	118	24.2294	118	38.7385	118	68.6173
									119	59.397	119	24.954	119	26.6125	119	21.2123	119	60.9918	119	26.7878	119	38.5421	119	25.122	119	35.5191	119	66.8101
									120	59.6714	120	27.7754	120	25.8617	120	23.6869	120	61.9494	120	23.8427	120	39.9641	120	30.757	120	35.5408	120	65.9668
									121	74.2829	121	29.5134	121	27.9882	121	18.8847	121	60.3563	121	20.7565	121	39.8208	121	29.6717	121	35.8202	121	66.1722
									122	73.6405	122	27.3568	122	24.3351	122	17.7241	122	55.4675	122	19.8333	122	41.0934	122	29.4455	122	36.9457	122	59.9507
									123	62.9659	123	28.0462	123	23.1645	123	20.7979	123	50.9332	123	20.5446	123	39.3609	123	28.0713	123	38.1674	123	51.9519
									124	56.9992	124	26.7818	124	24.3174	124	18.5064	124	47.6643	124	21.4659	124	36.2735	124	25.8872	124	36.5591	124	50.4567
									125	65.378	125	28.4019	125	25.6661	125	18.6613	125	48.4746	125	20.8505	125	39.0483	125	28.3196	125	34.1005	125	56.5004
									126	62.8007	126	27.0817	126	26.9942	126	22.1715	126	51.4607	126	21.5053	126	37.155	126	26.3883	126	35.5276	126	59.3502
									127	48.9063	127	27.0471	127	26.9105	127	21.8879	127	50.9561	127	20.6994	127	41.7317	127	22.2587	127	35.294	127	62.008
									128	38.9721	128	26.9323	128	28.5563	128	19.6477	128	49.8598	128	21.9024	128	41.3657	128	21.4159	128	36.376	128	67.1077
									129	37.0389	129	26.4511	129	26.337	129	21.6128	129	47.8885	129	23.2195	129	42.4187	129	20.9809	129	34.5804	129	77.5266
									130	35.7876	130	29.0377	130	24.6124	130	20.9038	130	46.3502	130	24.5327	130	44.1421	130	22.8052	130	35.3579	130	79.167
									131	38.6079	131	25.8505	131	28.4348	131	18.9198	131	40.6746	131	25.5538	131	43.2628	131	28.0441	131	38.1956	131	75.333
									132	37.628	132	24.5659	132	29.9171	132	19.8223	132	41.9052	132	25.8972	132	41.0603	132	28.1499	132	38.0719	132	71.0107
									133	33.8632	133	27.8103	133	31.1595	133	20.7647	133	47.6213	133	27.2866	133	39.2549	133	29.3259	133	37.0715	133	70.5919
									134	31.7005	134	30.7026	134	25.3205	134	25.2581	134	50.0169	134	22.3985	134	35.1972	134	27.6343	134	35.0631	134	62.1382
									135	28.2202	135	26.8465	135	25.8725	135	24.6924	135	47.3448	135	22.1962	135	36.9863	135	24.9156	135	38.1713	135	54.2072
									136	23.1702	136	29.1216	136	29.8305	136	20.5928	136	46.1262	136	20.901	136	38.3215	136	25.8646	136	37.6107	136	49.8546
									137	25.8335	137	28.0664	137	32.2082	137	20.9776	137	48.7733	137	22.1945	137	34.9708	137	27.0618	137	36.5752	137	43.6926
									138	29.1383	138	26.7824	138	31.6843	138	22.6255	138	46.6751	138	23.8234	138	36.2181	138	27.0405	138	38.1687	138	43.3519
									139	31.0932	139	25.3605	139	27.1994	139	20.462	139	44.2394	139	23.5461	139	36.6549	139	25.4249	139	36.9719	139	46.8403
									140	28.0711	140	28.0864	140	28.8576	140	18.8581	140	44.4576	140	23.9636	140	33.6054	140	24.5084	140	39.4958	140	49.8227
									141	22.9285	141	28.6419	141	32.8085	141	19.9201	141	43.9039	141	25.9286	141	31.5538	141	24.4532	141	37.3864	141	49.4533
									142	21.5687	142	28.7588	142	34.1396	142	18.9454	142	46.8584	142	25.3329	142	32.5296	142	23.8117	142	37.8322	142	45.6656
									143	19.7786	143	27.4409	143	31.7708	143	18.3239	143	47.6194	143	28.6741	143	30.849	143	23.8341	143	35.3602	143	43.566
									144	18.664	144	25.5354	144	29.5827	144	18.7286	144	49.7292	144	22.2756	144	31.0403	144	24.2905	144	33.7214	144	42.5634
									145	20.43	145	27.9402	145	29.8961	145	20.8946	145	48.8728	145	19.3218	145	30.9679	145	24.4264	145	36.1575	145	44.3506
									146	22.6724	146	28.8269	146	27.9649	146	22.6204	146	46.5539	146	17.9526	146	32.3798	146	24.854	146	38.8189	146	46.0038
									147	23.2887	147	25.9531	147	26.9935	147	21.315	147	46.5024	147	17.3118	147	30.0318	147	25.1676	147	36.0323	147	47.0461
									148	23.7612	148	27.0133	148	25.3602	148	21.1664	148	45.7865	148	18.2311	148	31.5039	148	25.7493	148	38.6788	148	43.842
									149	26.7617	149	28.138	149	28.2637	149	21.0076	149	41.3642	149	20.8051	149	34.4004	149	24.1884	149	40.7066	149	42.7293
									150	27.9464	150	27.0233	150	30.7803	150	17.7657	150	40.5957	150	23.4298	150	35.2829	150	25.4662	150	36.8851	150	40.5668
									151	29.7303	151	25.9953	151	35.2199	151	19.7686	151	45.0158	151	22.3605	151	34.1782	151	23.0069	151	34.6174	151	33.7863
									152	28.3269	152	25.5933	152	32.2903	152	19.8649	152	48.3434	152	21.2066	152	31.9352	152	23.5442	152	32.6608	152	30.5082
									153	26.197	153	25.786	153	30.5442	153	20.9416	153	48.2129	153	21.6925	153	29.5451	153	22.6895	153	30.8701	153	35.6644
									154	27.7642	154	26.9319	154	27.4037	154	19.0494	154	50.3126	154	25.3796	154	26.8333	154	23.4485	154	29.6208	154	36.469
									155	31.9052	155	27.2782	155	26.6216			155	51.4812	155	28.3645	155	26.736	155	23.385	155	30.652	155	33.1975
									156	32.0482	156	28.4909	156	28.8167			156	47.6894	156	25.1744	156	25.4604	156	23.4557	156	35.1234	156	29.7348
									157	30.7391	157	24.5714	157	28.0042			157	47.0448	157	22.336	157	24.9132	157	22.9698	157	37.3055	157	26.4616
									158	32.4268	158	21.486	158	26.8073			158	45.4837	158	21.9451	158	26.0474	158	22.9683	158	39.7728	158	30.2991
									159	31.9901	159	25.9861	159	27.8072			159	45.3323	159	21.6602	159	28.3135	159	23.4265	159	37.6618	159	32.2397
									160	33.7358	160	30.101	160	30.4244			160	46.0433	160	23.8632	160	30.1161	160	25.3087	160	36.8999	160	33.5223
									161	33.2952	161	31.2075	161	28.7282			161	46.6465	161	24.3358	161	27.8643	161	27.8439	161	37.9102	161	34.8805
											162	28.1932	162	27.8222			162	50.5198	162	23.8807	162	27.3902	162	26.3649	162	34.2388	162	34.8433
											163	27.9217	163	28.3603			163	46.7258	163	21.7639	163	29.9114			163	29.4821	163	35.3354
											164	27.0355	164	26.5881			164	44.3442	164	23.0638	164	30.7284			164	31.5711	164	34.538
											165	27.1039	165	27.5069			165	51.2259	165	20.3238	165	33.484			165	33.9196	165	26.5588
											166	27.6302	166	26.5168			166	49.9675	166	19.796	166	33.9563			166	35.1101	166	30.3251
											167	26.2863	167	24.129			167	47.4375	167	19.0531	167	29.1678			167	35.8387	167	29.7735
											168	26.7117	168	23.5097			168	46.1912	168	21.4848	168	26.1725			168	35.7569	168	30.645
											169	23.8587	169	21.6323			169	48.3716	169	20.0762	169	26.2236			169	33.5299	169	30.2595
											170	28.5056					170	42.9721	170	19.6954	170	27.1937			170	33.8137	170	27.8298
											171	26.3678					171	41.7598	171	19.4566	171	28.7667			171	33.0068	171	26.9904
											172	27.1666					172	48.095	172	20.2852	172	31.7019			172	31.1367
																			173	21.4194					173	32.9065
																			174	22.7962					174	36.3099
																									175	37.5695
																									176	40.4524
																									177	36.2514
																									178	36.9781
																									179	38.1221
																									180	37.4227
																									181	37.1331
																									182	36.0186
																									183	32.7598
								Mean of grey values		35.6731		37.6805		39.6656		29.4612		58.7959		29.6705		40.5013		35.2962		52.5803		41.8582
								Cell	meru1 1		meru1 2		meru1 3		meru1 4		meru1 5		meru1 6		meru1 7		meru1 8		meru1 9		meru1 10
									N	Grey value k	N	Grey value k	N	Grey value k	N	Grey value k	N	Grey value k	N	Grey value k	N	Grey value k	N	Grey value k	N	Grey value k	N	Grey value k
									1	27.8647	1	18.6106	1	17.5922	1	28.2132	1	47.7995	1	21.4573	1	39.4606	1	14.4784	1	11.8379	1	23.9202
									2	26.1355	2	20.5137	2	19.5489	2	24.367	2	44.362	2	21.8517	2	39.01	2	14.628	2	13.7143	2	23.3534
									3	27.0158	3	20.4587	3	17.9223	3	23.5991	3	42.0414	3	24.6322	3	41.7616	3	14.6336	3	13.5242	3	22.8034
									4	27.7002	4	21.963	4	17.5187	4	23.4535	4	37.8168	4	23.0961	4	42.8447	4	14.8983	4	14.0088	4	24.2229
									5	25.1047	5	24.6251	5	17.2767	5	25.1525	5	35.4703	5	23.2417	5	39.3042	5	15.5502	5	11.0146	5	21.8722
									6	28.764	6	21.2928	6	17.7073	6	23.1398	6	37.1867	6	21.5849	6	42.0924	6	15.862	6	11.6637	6	20.981
									7	30.1819	7	19.103	7	18.1531	7	22.902	7	36.3288	7	24.5967	7	42.856	7	15.7476	7	12.4258	7	20.7206
									8	29.3831	8	19.7723	8	18.3558	8	25.8539	8	38.6853	8	26.3401	8	49.4055	8	14.793	8	13.4915	8	20.7373
									9	30.7889	9	20.4419	9	17.4339	9	25.7468	9	39.0151	9	23.9813	9	50.7632	9	14.4806	9	13.8394	9	22.6544
									10	31.6777	10	21.2156	10	16.2945	10	25.2395	10	46.5333	10	23.8454	10	43.1032	10	15.4894	10	13.7882	10	22.5661
									11	30.5224	11	21.8834	11	17.3796	11	22.4872	11	49.9486	11	26.5791	11	40.3995	11	17.0563	11	13.0833	11	24.572
									12	31.4933	12	21.8083	12	17.5953	12	23.9636	12	49.0037	12	27.0208	12	37.6574	12	16.3762	12	12.5515	12	24.6299
									13	31.7472	13	21.8884	13	17.9192	13	21.609	13	44.5895	13	23.6353	13	35.5487	13	15.563	13	12.9072	13	22.3499
									14	31.5842	14	23.4876	14	17.424	14	21.1122	14	46.3989	14	25.006	14	36.9667	14	16.302	14	11.8097	14	19.5319
									15	29.1361	15	21.4125	15	17.9063	15	23.4105	15	48.1634	15	24.8548	15	39.8936	15	16.4497	15	14.0354	15	22.8782
									16	26.9017	16	21.1416	16	17.0698	16	21.7924	16	46.4575	16	24.6536	16	45.227	16	15.0286	16	14.0394	16	25.0282
									17	28.377	17	20.8599	17	17.9406	17	22.6471	17	40.9396	17	25.2948	17	48.5292	17	13.2998	17	13.3553	17	25.5529
									18	29.4298	18	21.6927	18	18.5386	18	24.2243	18	37.8199	18	25.7501	18	50.5711	18	14.7903	18	13.9665	18	24.8033
									19	29.3812	19	20.5669	19	17.5564	19	24.0049	19	42.1544	19	26.1264	19	46.3265	19	15.6309	19	14.1659	19	21.2694
									20	28.4692	20	23.0256	20	16.9281	20	23.486	20	40.1016	20	24.499	20	43.5492	20	17.1135	20	13.6702	20	20.2388
									21	25.8577	21	24.941	21	17.4201	21	23.781	21	40.1686	21	25.3642	21	46.7991	21	16.7833	21	12.7026	21	20.7831
									22	25.0085	22	25.1582	22	16.794	22	23.0297	22	39.0648	22	24.0659	22	50.8881	22	15.3307	22	10.2765	22	21.5737
									23	25.7718	23	26.1471	23	15.6664	23	24.6625	23	36.5004	23	24.6651	23	48.8668	23	14.5116	23	11.0978	23	23.8454
									24	29.8116	24	28.3284	24	17.8187	24	24.3964	24	34.9521	24	26.0928	24	44.4911	24	15.913	24	12.3163	24	22.5879
									25	29.2342	25	28.3385	25	19.6286	25	26.353	25	36.4121	25	26.3932	25	46.3435	25	17.4234	25	12.7016	25	19.9553
									26	25.1167	26	25.6657	26	22.4196	26	22.9013	26	41.1178	26	24.1257	26	51.5643	26	17.1045	26	13.879	26	18.8028
									27	25.9635	27	27.1855	27	23.1961	27	20.3679	27	42.6813	27	24.8623	27	57.216	27	16.9222	27	14.1548	27	18.4689
									28	27.1401	28	26.758	28	24.7757	28	20.399	28	43.1481	28	25.9201	28	49.2935	28	16.3483	28	15.0601	28	19.3557
									29	28.0544	29	27.6839	29	23.1217	29	19.6748	29	43.5124	29	24.6866	29	50.3429	29	14.9976	29	13.4874	29	19.7039
									30	24.4253	30	25.9992	30	25.6969	30	21.7167	30	45.8408	30	22.1698	30	53.7215	30	15.6071	30	14.8678	30	18.6177
									31	28.3681	31	26.2063	31	26.0629	31	23.309	31	44.3839	31	20.2326	31	53.774	31	15.1558	31	14.5281	31	19.261
									32	29.0337	32	25.9187	32	24.1387	32	26.6827	32	40.8621	32	20.0026	32	53.5506	32	15.2421	32	17.9828	32	18.8124
									33	28.3683	33	30.0709	33	21.8433	33	26.3838	33	40.2784	33	21.0611	33	57.1217	33	15.552	33	16.7032	33	19.3445
									34	26.3901	34	30.1527	34	21.4355	34	27.0098	34	44.2928	34	22.6619	34	59.4484	34	15.0711	34	16.8882	34	19.0091
									35	27.0343	35	27.2817	35	21.6647	35	24.1255	35	49.2523	35	22.4108	35	64.151	35	15.0877	35	14.2684	35	19.4005
									36	27.6565	36	27.7793	36	20.8504	36	20.7699	36	50.7656	36	20.2917	36	61.9849	36	15.8031	36	14.5927	36	20.6753
									37	26.1295	37	27.3654	37	19.6409	37	21.0241	37	46.6917	37	18.8168	37	60.7614	37	15.3917	37	15.9674	37	20.3297
									38	26.9023	38	28.1591	38	22.1505	38	23.2574	38	43.8327	38	19.5848	38	58.8438	38	14.9773	38	17.0528	38	16.9757
									39	28.3136	39	30.7825	39	24.2361	39	22.0252	39	44.3746	39	21.3083	39	69.2261	39	12.4373	39	16.6917	39	18.3849
									40	26.3426	40	33.6313	40	25.7424	40	20.7319	40	40.4034	40	23.3209	40	65.4118	40	13.3232	40	15.1831	40	19.882
									41	27.3135	41	31.6233	41	23.9497	41	20.0613	41	40.1188	41	24.5707	41	65.6928	41	13.9679	41	14.4344	41	20.0429
									42	26.741	42	30.5261	42	21.5775	42	18.728	42	38.4106	42	24.9489	42	65.7877	42	15.1003	42	15.7815	42	21.2314
									43	26.5786	43	31.8275	43	27.3035	43	19.2825	43	37.6793	43	26.02	43	69.0111	43	13.9473	43	15.3168	43	24.1338
									44	26.8707	44	31.0456	44	26.3977	44	20.2506	44	38.8402	44	25.5691	44	72.1884	44	13.0093	44	16.3377	44	23.8931
									45	25.8387	45	28.2393	45	25.9134	45	19.2381	45	44.2304	45	24.8972	45	71.4247	45	13.4426	45	16.5664	45	23.7316
									46	25.6563	46	29.8949	46	24.8348	46	22.0819	46	49.4141	46	24.9014	46	86.7078	46	13.1595	46	16.3884	46	24.3684
									47	24.7597	47	30.2155	47	25.2951	47	24.1063	47	50.0796	47	25.282	47	87.3795	47	14.8325	47	18.1295	47	27.973
									48	26.1085	48	28.2789	48	24.3187	48	26.8284	48	44.3284	48	25.7457	48	79.0663	48	19.257	48	16.3985	48	25.2829
									49	29.6541	49	32.4399	49	27.5642	49	29.4875	49	43.7196	49	25.4616	49	75.3977	49	19.5283	49	15.0613	49	22.1479
									50	28.9676	50	30.6033	50	26.5329	50	29.091	50	44.6757	50	24.9047	50	76.9982	50	17.2692	50	14.6488	50	20.5472
									51	30.3131	51	30.8527	51	23.6715	51	27.6754	51	38.0071	51	22.118	51	87.4958	51	15.1405	51	16.0833	51	22.7721
									52	29.3415	52	33.1222	52	25.2093	52	30.3481	52	37.9308	52	23.38	52	84.2903	52	15.7231	52	18.395	52	24.4103
									53	31.7874	53	32.8403	53	28.4955	53	32.6086	53	41.6977	53	22.7897	53	102.476	53	16.2404	53	19.2262	53	23.0903
									54	29.3632	54	31.5743	54	27.5318	54	27.5327	54	41.9953	54	20.4036	54	105.772	54	18.787	54	20.3277	54	20.1654
									55	28.772	55	32.284	55	25.3485	55	29.2596	55	39.8636	55	20.3908	55	100.666	55	16.9596	55	20.8571	55	24.0234
									56	32.5873	56	35.3575	56	22.5669	56	29.3159	56	44.5424	56	21.1885	56	88.971	56	16.1746	56	20.6196	56	25.4257
									57	33.4701	57	32.7523	57	23.6473	57	27.3844	57	50.8544	57	24.1465	57	84.5517	57	16.434	57	19.0663	57	23.9301
									58	31.0672	58	33.6774	58	26.4049	58	23.7081	58	53.6213	58	23.8494	58	87.075	58	14.8072	58	19.2792	58	21.61
									59	31.3189	59	31.3497	59	28.8572	59	22.9552	59	47.4378	59	23.6556	59	92.6181	59	15.3084	59	19.2817	59	23.3305
									60	32.1703	60	34.1682	60	31.6773	60	23.5986	60	41.4281	60	21.837	60	98.5264	60	14.9696	60	17.9267	60	25.5407
									61	32.5804	61	34.3382	61	31.4487	61	24.0652	61	41.2885	61	19.5595	61	105.627	61	15.412	61	19.5133	61	23.4128
									62	29.0904	62	37.9051	62	32.5337	62	25.1955	62	41.4905	62	20.0661	62	101.805	62	16.5307	62	24.2332	62	25.7078
									63	29.5243	63	31.0232	63	32.2371	63	26.8278	63	44.0594	63	20.9958	63	95.5261	63	14.8049	63	24.6843	63	28.351
									64	28.9988	64	30.5363	64	30.2006	64	27.3614	64	44.9758	64	20.8493	64	88.6836	64	15.9708	64	25.8669	64	27.6202
									65	29.9817	65	28.8622	65	28.7094	65	31.2769	65	43.697	65	23.0825	65	85.1951	65	16.0116	65	28.9208	65	30.4369
									66	33.8003	66	28.4259	66	29.9323	66	33.6799	66	50.4251	66	25.4655	66	90.6883	66	15.2649	66	29.3275	66	31.4634
									67	32.7255	67	30.5068	67	33.614	67	37.7568	67	54.1667	67	29.0979	67	101.905	67	17.05	67	32.5247	67	27.8574
									68	35.5792	68	28.7363	68	41.6677	68	37.7591	68	50.805	68	27.1522	68	91.9454	68	17.0496	68	29.7569	68	30.2249
									69	34.2703	69	29.4407	69	40.0284	69	36.7882	69	50.3848	69	24.616	69	88.8438	69	16.7014	69	27.7454	69	33.1056
									70	34.6769	70	33.7929	70	34.1961	70	33.2607	70	53.3249	70	25.2429	70	84.8418	70	16.3805	70	29.4846	70	34.2584
									71	41.8482	71	33.7001	71	36.5684	71	25.2217	71	54.2332	71	26.5454	71	95.3207	71	14.9866	71	30.211	71	33.4428
									72	38.5436	72	31.5855	72	36.3333	72	23.5942	72	57.4129	72	24.7719	72	107.635	72	16.4266	72	30.3953	72	29.7656
									73	35.2784	73	29.6582	73	37.8999	73	23.9656	73	50.06	73	25.2906	73	101.208	73	16.5294	73	30.6567	73	32.9186
									74	36.7117	74	29.4597	74	41.229	74	24.0532	74	45.9892	74	29.132	74	93.6789	74	17.87	74	36.7806	74	37.3198
									75	39.4757	75	32.9987	75	36.7666	75	28.1533	75	44.6392	75	26.747	75	86.5871	75	17.8839	75	45.2019	75	34.657
									76	36.7859	76	33.6758	76	32.2239	76	30.9129	76	47.1463	76	26.4036	76	87.8063	76	17.5492	76	42.2363	76	34.0569
									77	37.8291	77	40.2522	77	31.0062	77	33.3639	77	45.9348	77	26.0155	77	93.0607	77	15.1381	77	44.3497	77	36.815
									78	38.8367	78	40.4224	78	27.9176	78	40.9778	78	45.6778	78	23.4862	78	103.385	78	14.0584	78	40.1541	78	39.2684
									79	40.8732	79	35.8166	79	29.7594	79	50.393	79	41.1638	79	25.2725	79	94.7077	79	14.1278	79	38.2201	79	38.1447
									80	39.415	80	35.1459	80	31.4246	80	49.6881	80	40.1885	80	27.0879	80	92.1035	80	15.6347	80	37.6566	80	34.8955
									81	37.1033	81	35.1269	81	33.6002	81	49.3632	81	47.5089	81	28.3366	81	89.8444	81	19.6457	81	36.9423	81	39.8564
									82	37.7971	82	38.5021	82	37.0006	82	50.9246	82	51.2912	82	28.5149	82	88.4984	82	19.6151	82	36.287	82	36.7823
									83	42.8187	83	38.8695	83	39.1609	83	50.3618	83	57.4065	83	28.9827	83	85.8838	83	19.7207	83	36.533	83	37.4755
									84	42.4792	84	34.3752	84	37.441	84	47.6933	84	64.4922	84	33.5609	84	93.4661	84	20.7708	84	32.3453	84	37.8456
									85	47.4344	85	30.9208	85	29.4774	85	50.2971	85	67.7831	85	37.2233	85	101.029	85	21.5854	85	32.4644	85	37.3204
									86	47.4548	86	34.1261	86	27.8351	86	55.321	86	69.2632	86	35.3614	86	110.737	86	22.1901	86	31.2477	86	41.502
									87	43.0416	87	34.1372	87	29.2029	87	56.1463	87	74.5324	87	33.7344	87	114.259	87	21.8922	87	34.6434	87	37.0568
									88	37.3226	88	36.1425	88	30.778	88	51.3328	88	79.4795	88	30.9606	88	102.737	88	22.2107	88	34.231	88	34.509
									89	37.4338	89	37.5018	89	26.7329	89	46.4393	89	84.8112	89	29.8408	89	101.439	89	25.6296	89	40.598	89	31.9908
									90	33.4426	90	41.6549	90	23.8993	90	52.9588	90	96.8249	90	32.9056	90	81.7715	90	23.8676	90	46.6012	90	32.2733
									91	34.705	91	42.85	91	24.624	91	64.7162	91	96.9021	91	36.2272	91	74.2511	91	21.5445	91	40.018	91	33.3598
									92	38.6809	92	51.5137	92	23.8738	92	65.1116	92	77.7366	92	33.7243	92	73.1377	92	21.7065	92	31.0528	92	34.5924
									93	42.1985	93	51.6631	93	25.0549	93	63.4188	93	66.6387	93	32.2348	93	83.7615	93	23.4559	93	26.9106	93	36.5182
									94	45.8712	94	48.2791	94	23.5319	94	59.1465	94	74.0531	94	42.1231	94	82.3895	94	26.2548	94	24.856	94	36.252
									95	56.3223	95	48.1125	95	21.2132	95	54.6244	95	87.3146	95	43.1224	95	83.3664	95	27.742	95	20.5853	95	42.372
									96	58.4106	96	50.0867	96	21.4175	96	58.1569	96	87.4943	96	39.5431	96	87.6191	96	28.685	96	21.1554	96	45.0133
									97	57.5769	97	56.0861	97	21.2459	97	64.2195	97	85.0718	97	40.9177	97	87.2668	97	27.0948	97	23.1778	97	49.353
									98	53.9292	98	64.9313	98	19.1897	98	71.1227	98	78.3106	98	38.0679	98	86.9562	98	29.2219	98	24.2046	98	47.052
									99	56.752	99	68.8981	99	18.4274	99	75.285	99	78.1414	99	39.5502	99	78.3205	99	29.5805	99	27.2699	99	39.9866
									100	55.9898	100	66.9207	100	17.6413	100	61.7532	100	81.9936	100	40.3739	100	83.3371	100	30.1423	100	25.9162	100	39.2644
									101	47.2947	101	63.65	101	18.7469	101	52.5212	101	78.5404	101	42.8135	101	85.3462	101	30.9893	101	21.0507	101	44.2764
									102	38.6894	102	56.3731	102	20.3593	102	51.9091	102	75.9216	102	44.5026	102	73.7441	102	31.261	102	21.1307	102	51.1068
									103	33.9628	103	54.3682	103	19.1221	103	61.7355	103	76.7947	103	41.0688	103	69.3807	103	30.1321	103	22.7459	103	57.8137
									104	39.9966	104	52.597	104	19.5565	104	57.2509	104	80.3196	104	38.0471	104	60.5081	104	31.371	104	24.8514	104	56.5123
									105	44.8036	105	47.6645	105	18.2295	105	49.1868	105	73.5055	105	32.8217	105	60.6778	105	33.2141	105	23.7684	105	52.3044
									106	44.3865	106	51.0871	106	17.6407	106	48.2279	106	76.3314	106	35.75	106	63.2984	106	34.484	106	24.3509	106	41.1106
									107	42.8181	107	54.6603	107	15.8874	107	52.0793	107	72.7816	107	38.6862	107	59.3264	107	35.9697	107	24.0353	107	34.382
									108	44.4767	108	55.738	108	13.22	108	54.6224	108	78.865	108	40.7823	108	61.6355	108	30.5741	108	22.7788	108	34.7512
									109	51.2265	109	56.2157	109	16.4274	109	48.005	109	81.2547	109	43.7927	109	58.5324	109	32.307	109	21.2436	109	42.1487
									110	50.7065	110	58.9546	110	15.4228	110	47.6288	110	77.7761	110	43.3496	110	54.0899	110	30.5636	110	20.6042	110	41.7688
									111	47.9112	111	50.2874	111	14.6232	111	54.4011	111	74.1213	111	42.5098	111	58.3945	111	33.0301	111	20.1092	111	33.9518
									112	47.036	112	39.6245	112	13.8105	112	61.2197	112	78.1801	112	43.4319	112	55.5737	112	30.4605	112	19.8781	112	34.6124
									113	47.33	113	37.9761	113	15.8167	113	56.2355	113	79.0347	113	46.4809	113	53.8803	113	30.2407	113	19.8787	113	35.1684
									114	50.6524	114	41.7912	114	14.7928	114	46.126	114	69.9787	114	45.201	114	43.037	114	32.9664	114	19.6554	114	36.8676
									115	50.0531	115	47.1259	115	16.1965	115	40.0195	115	64.47	115	48.1226	115	46.7211	115	34.9062	115	24.3082	115	35.6773
									116	48.276	116	50.3771	116	17.746	116	36.5338	116	59.5278	116	52.3483	116	49.8943	116	35.3326	116	26.9146	116	31.9891
									117	46.5226	117	51.9533	117	16.8911	117	34.9176	117	54.9609	117	58.1738	117	47.1437	117	34.5523	117	24.0398	117	29.1116
									118	47.4876	118	53.3053	118	16.4123	118	36.203	118	55.7975	118	60.7118	118	47.2727	118	33.193	118	23.3057	118	31.8528
									119	50.1445	119	56.9587	119	15.3407	119	39.081	119	61.5906	119	58.069	119	43.1268	119	31.7878	119	23.1587	119	31.7236
									120	50.6951	120	56.1784	120	16.2798	120	37.8026	120	66.1969	120	54.3397	120	44.0206	120	30.8841	120	26.2604	120	31.3494
									121	53.7092	121	54.3244	121	16.1653	121	38.4378	121	73.3199	121	57.7994	121	45.6088	121	32.5211	121	25.6832	121	32.8779
									122	54.1735	122	57.8491	122	17.5947	122	37.598	122	70.5468	122	54.0132	122	44.3572	122	34.9522	122	24.6918	122	30.5353
									123	48.9493	123	58.5444	123	17.4645	123	33.0061	123	62.9261	123	46.4382	123	38.8051	123	32.5218	123	20.3999	123	34.4993
									124	43.3227	124	54.3395	124	18.4111	124	32.4631	124	60.8093	124	44.11	124	36.3544	124	32.5386	124	19.4167	124	36.8093
									125	40.1525	125	46.8123	125	18.0656	125	37.2936	125	59.1126	125	44.5757	125	34.663	125	27.7217	125	17.1051	125	33.3817
									126	38.3896	126	47.6078	126	16.1391	126	41.1287	126	62.5683	126	52.0469	126	39.0084	126	29.0014	126	17.4772	126	27.8692
									127	37.0973	127	46.3649	127	16.6428	127	39.8747	127	61.5408	127	61.2624	127	38.3393	127	28.903	127	19.4136	127	24.811
									128	39.3086	128	46.4893	128	17.0631	128	36.0553	128	63.0392	128	63.0118	128	38.0461	128	30.5344	128	16.1528	128	23.6953
									129	41.3739	129	44.3298	129	19.6618	129	33.6449	129	64.1741	129	52.6445	129	36.7645	129	28.5895	129	15.8474	129	23.496
									130	38.0522	130	42.9739	130	17.112	130	33.7143	130	66.7371	130	51.2191	130	38.8454	130	24.8109	130	16.223	130	22.5698
									131	38.7579	131	42.2089	131	17.1157	131	32.0268	131	60.9701	131	50.2211	131	37.59	131	23.7336	131	16.1061	131	22.848
									132	39.6249	132	40.1645	132	17.4053	132	31.2334	132	60.0672	132	53.5018	132	34.2777	132	23.9943	132	15.2756	132	22.3186
									133	38.9895	133	38.151	133	19.0036	133	27.6834	133	57.9839	133	49.1112	133	36.0094	133	24.2534	133	13.8004	133	24.8581
									134	36.7281	134	39.864	134	18.1311	134	25.7177	134	58.9326	134	48.9423	134	36.7337	134	26.0683	134	15.0015	134	23.1787
									135	36.1449	135	37.3822	135	19.3435	135	24.1091	135	57.9179	135	44.9715	135	40.8243	135	24.4302	135	15.8826	135	21.5108
									136	35.9139	136	36.4667	136	19.8865	136	26.9981	136	54.5039	136	42.7615	136	41.7299	136	24.3503	136	15.494	136	22.4582
									137	30.9486	137	32.5241	137	17.8222	137	26.8856	137	52.5409	137	43.4359	137	43.9495	137	24.2694	137	16.1143	137	22.4968
									138	32.4834	138	29.9997	138	17.1978	138	25.8899	138	50.6275	138	44.3323	138	43.6127	138	21.762	138	15.1379	138	21.9079
									139	30.2948	139	28.5909	139	18.3264	139	24.0796	139	50.2095	139	45.1314	139	45.8076	139	24.6666	139	12.6529	139	23.0805
									140	32.3801	140	29.4842	140	20.5036	140	20.0487	140	52.7378	140	40.7296	140	42.8294	140	25.0498	140	13.5224	140	23.4715
									141	31.3902	141	29.807	141	20.3546	141	20.4831	141	46.3742	141	37.4905	141	37.9948	141	22.9534	141	14.4006	141	22.8368
									142	30.307	142	29.0981	142	20.5616	142	23.3766	142	39.9345	142	36.3794	142	37.0128	142	20.7312	142	15.8242	142	19.071
									143	29.619	143	31.2752	143	19.4404	143	26.4306	143	40.9544	143	34.0124	143	36.6147	143	21.6884	143	14.8464	143	18.6458
									144	28.4957	144	27.2513	144	17.9313	144	22.5182	144	37.2565	144	30.7721	144	41.3501	144	21.1474	144	14.9866	144	18.4856
									145	26.0329	145	25.1715	145	19.294	145	23.8604	145	36.3154	145	31.0029	145	44.1206	145	19.9031	145	13.7314	145	19.3085
									146	26.0389	146	28.7066	146	17.286	146	21.8932	146	42.1628	146	32.3082	146	42.6759	146	19.1613	146	9.8785	146	17.9621
									147	28.2816	147	29.9442	147	14.3891	147	22.6758	147	42.4799	147	33.97	147	45.0264	147	20.0768	147	12.423	147	17.2397
									148	28.4343	148	26.8945	148	13.4389	148	28.2494	148	39.4277	148	32.4444	148	42.5305	148	19.477	148	10.2278	148	20.005
									149	28.7973	149	24.4945	149	14.42	149	31.9696	149	38.8215	149	30.8711	149	39.1188	149	18.2909	149	11.161	149	21.8541
									150	31.8566	150	22.066	150	15.9813	150	29.0762	150	46.5342	150	31.0272	150	40.9068	150	17.4808	150	11.5307	150	22.679
									151	30.806	151	20.3528	151	17.7012	151	25.6588	151	51.2049	151	28.246	151	47.5363	151	18.3174	151	10.5732	151	21.5594
									152	27.0568	152	22.5198	152	17.6855	152	22.8605	152	47.9632	152	25.957	152	46.7729	152	17.5214	152	10.8318	152	22.129
									153	27.2358	153	21.3991	153	16.3697	153	21.5608	153	50.095	153	25.8885	153	40.4584	153	16.0732	153	11.3711	153	21.7783
									154	29.0677	154	23.7426	154	18.8513	154	22.4283	154	44.4028	154	26.5232	154	36.6548	154	16.4257	154	11.6173	154	21.7508
									155	29.6752	155	23.1763	155	17.4388	155	23.4377	155	43.5358	155	24.249	155	37.0217	155	16.1702	155	10.6173
									156	28.9205	156	23.9501	156	17.7661	156	24.6946	156	40.4318	156	22.761	156	45.3089	156	17.3871	156	11.3747
									157	27.9282	157	25.0891	157	17.9092	157	24.4576	157	37.5373	157	27.2285	157	44.6609	157	18.7615	157	10.5164
									158	27.772	158	23.9277	158	19.1894	158	24.3751	158	39.6459	158	28.0672	158	45.1363	158	16.8303	158	10.3945
									159	26.7482	159	21.0897	159	19.4884	159	22.0114	159	42.8239	159	29.3013	159	42.3666	159	15.5668	159	10.7123
									160	25.933	160	21.1444	160	19.9419	160	21.6067	160	46.101	160	27.6397	160	39.7333	160	15.5438	160	10.6375
									161	27.4234	161	25.0835	161	18.8886	161	23.1181	161	47.4812	161	24.2406	161	35.6053	161	15.8463	161	11.1037
									162	28.1485	162	24.4169	162	19.3001	162	22.2612	162	43.4848	162	23.2	162	34.6176	162	17.1101	162	11.2784
									163	29.5109	163	24.243	163	18.9076	163	24.1301	163	45.9037	163	22.7799	163	37.0439	163	15.3684	163	11.0151
									164	27.9638	164	22.6163	164	18.2957	164	22.6762	164	47.4062	164	23.4876	164	33.0913	164	13.9095	164	10.7199
									165	27.1471	165	20.8978	165	18.1382	165	29.9241	165	50.2696	165	24.5614	165	34.0154	165	15.8501	165	10.4811
									166	27.3197	166	18.5837	166	20.9894	166	31.4531	166	54.8111	166	23.1618	166	37.6395	166	15.0536	166	11.618
									167	28.6355	167	16.7268	167	21.5276			167	47.1579	167	20.67	167	36.2342	167	16.2963	167	11.2171
									168	28.0071	168	17.1972	168	18.6748			168	47.1974	168	20.4999	168	36.9074	168	18.7736	168	11.3448
									169	30.8726	169	19.2313	169	18.1856					169	22.0142	169	37.446	169	16.7661	169	11.6551
									170	28.2278	170	21.3567	170	17.8727					170	22.5497	170	33.5575	170	13.6796
									171	29.4988	171	19.2341	171	17.3335					171	22.9852	171	34.4657	171	12.4884
									172	29.2235	172	17.3203	172	20.7911					172	23.9612	172	38.8295	172	13.7805
									173	27.7213	173	19.9056	173	20.089					173	26.264	173	41.8219	173	13.2316
									174	26.1052	174	19.4214	174	18.3886					174	28.3327	174	39.1947	174	13.4264
									175	24.0922	175	20.0368	175	16.8265					175	27.3247	175	36.6895	175	14.0058
									176	27.8225	176	19.3243	176	17.9721					176	27.1139	176	36.8248	176	14.7559
									177	25.7819	177	19.4475	177	17.7119					177	25.503	177	42.5073	177	13.157
									178	28.8613	178	19.0063	178	19.2748					178	25.8558	178	42.8032	178	12.4392
									179	27.6046	179	21.8101	179	18.5482					179	26.4419	179	42.2826	179	11.028
									180	27.1786	180	21.2331	180	16.6663					180	24.2627	180	45.8551	180	12.8103
									181	30.3867	181	20.5781	181	16.6143					181	23.4366	181	43.6747	181	13.0278
									182	31.9893	182	21.6864	182	15.8684					182	21.8298	182	44.9146	182	14.3478
									183	31.2577	183	25.2786	183	15.1918					183	25.0175	183	48.842	183	13.948
									184	31.8889	184	27.2433	184	18.7627					184	25.8957	184	49.7867	184	12.5881
									185	28.5229	185	24.7692							185	22.2554	185	45.1319	185	12.5115
									186	25.549	186	23.8034							186	21.2789	186	42.1188	186	12.4083
									187	25.0658	187	24.4681							187	18.8815	187	39.3472	187	13.7444
											188	25.3131							188	20.6966	188	45.5971
											189	27.7592									189	49.8008
											190	28.3861									190	44.8066
											191	27.3241									191	43.2057
											192	25.7145									192	45.2424
											193	26.4134									193	44.988
											194	22.7692									194	45.0459
											195	20.0902									195	41.1652
																					196	42.9994
																					197	40.4938
																					198	38.5714
																					199	43.4025
																					200	44.9685
																					201	39.4987
								Mean of grey values		34.0017		32.5647		21.741		32.9278		52.9599		30.7779		58.5353		19.6786		19.5973		28.0822
