# Supplementary material for: Meru couples planar cell polarity with apical-basal polarity during asymmetric cell division
Source: eLife. 2017 Jun 30;6:e25014. doi: 10.7554/eLife.25014 (PMC5493435; doi:10.7554/eLife.25014)
Supplement: Figure 5—figure supplement 1—source data 1. — Related to Figure 5—figure supplement 1C. DOI: http://dx.doi.org/10.7554/eLife.25014.016 [file elife-25014-fig5-figsupp1-data1.xlsx]

## Sheet: Figure 5-figure supplement 1C
	Nematic order parameter S							Cell	ctrl 1			ctrl 2			ctrl 3			ctrl 4			ctrl 5			ctrl 6			ctrl 7			ctrl 8			ctrl 9			ctrl 10			ctrl 11			ctrl 12			ctrl 13			ctrl 14
Cell	ctrl	meru1							N	Raw grey value	Grey value k	N	Raw grey value	Grey value k	N	Raw grey value	Grey value k	N	Raw grey value	Grey value k	N	Raw grey value	Grey value k	N	Raw grey value	Grey value k	N	Raw grey value	Grey value k	N	Raw grey value	Grey value k	N	Raw grey value	Grey value k	N	Raw grey value	Grey value k	N	Raw grey value	Grey value k	N	Raw grey value	Grey value k	N	Raw grey value	Grey value k	N	Raw grey value
1	0.0877743	0.176774							1	16.1508	0.1943	1	22.1173	6.8412	1	16.0818	8.4571	1	21.9941	6.7937	1	22.1222	8.135	1	34.5868	18.4408	1	17.7858	5.7443	1	34.1142	20.5527	1	22.3053	9.5864	1	36.8432	20.9251	1	28.6629	14.8107	1	16.1011	6.7649	1	31.6767	18.2023	1	25.524
2	0.212376	0.110166							2	22.4872	6.5307	2	34.6706	19.3945	2	10.6624	3.0377	2	23.1733	7.9729	2	17.8095	3.8223	2	32.1875	16.0415	2	17.9306	5.8891	2	25.439	11.8775	2	23.779	11.0601	2	37.9702	22.0521	2	29.2211	15.3689	2	14.9836	5.6474	2	28.9937	15.5193	2	27.4306
3	0.118484	0.153555							3	29.434	13.4775	3	33.4751	18.199	3	13.6259	6.0012	3	23.139	7.9386	3	19.2832	5.296	3	44.9035	28.7575	3	20.7131	8.6716	3	17.3587	3.7972	3	24.9495	12.2306	3	46.7601	30.842	3	27.0417	13.1895	3	15.2135	5.8773	3	35.6933	22.2189	3	31.033
4	0.0645045	0.13263							4	32.8843	16.9278	4	27.2252	11.9491	4	14.2409	6.6162	4	28.8941	13.6937	4	19.0717	5.0845	4	51.1572	35.0112	4	25.0145	12.973	4	18.9632	5.4017	4	26.5213	13.8024	4	61.8146	45.8965	4	24.9097	11.0575	4	14.4625	5.1263	4	41.9407	28.4663	4	34.6183
5	0.13783	0.028403							5	34.1656	18.2091	5	26.3539	11.0778	5	14.6108	6.9861	5	32.4834	17.283	5	19.2758	5.2886	5	44.7191	28.5731	5	30.5278	18.4863	5	22.2051	8.6436	5	31.1198	18.4009	5	49.3879	33.4698	5	24.9711	11.1189	5	16.8937	7.5575	5	36.6588	23.1844	5	23.9618
6	0.0799901	0.054689							6	34.5363	18.5798	6	34.3156	19.0395	6	15.3687	7.744	6	32.4181	17.2177	6	17.7093	3.7221	6	37.7805	21.6345	6	30.5103	18.4688	6	15.0118	1.4503	6	24.2625	11.5436	6	31.5981	15.68	6	18.9734	5.1212	6	14.9663	5.6301	6	31.1412	17.6668	6	17.4109
7	0.0986572	0.0889998							7	33.3332	17.3767	7	30.6543	15.3782	7	14.7798	7.1551	7	24.5911	9.3907	7	17.7953	3.8081	7	41.5025	25.3565	7	23.8533	11.8118	7	18.2001	4.6386	7	22.5553	9.8364	7	28.955	13.0369	7	29.8383	15.9861	7	14.6834	5.3472	7	33.8411	20.3667	7	15.9832
8	0.121046	0.124625							8	26.0922	10.1357	8	29.6501	14.374	8	19.0846	11.4599	8	26.5239	11.3235	8	20.4405	6.4533	8	39.8636	23.7176	8	19.4528	7.4113	8	15.5898	2.0283	8	20.6947	7.9758	8	29.6765	13.7584	8	32.9569	19.1047	8	15.3376	6.0014	8	37.0797	23.6053	8	15.5811
9	0.182845	0.209555							9	23.9275	7.971	9	31.6947	16.4186	9	17.8212	10.1965	9	21.0163	5.8159	9	20.312	6.3248	9	39.0184	22.8724	9	22.8969	10.8554	9	25.3891	11.8276	9	22.3701	9.6512	9	33.2456	17.3275	9	28.793	14.9408	9	13.7486	4.4124	9	31.8647	18.3903	9	20.7863
10	0.0786834	0.181969							10	25.6012	9.6447	10	36.7842	21.5081	10	16.1113	8.4866	10	17.3741	2.1737	10	16.6809	2.6937	10	26.7828	10.6368	10	26.6653	14.6238	10	19.6262	6.0647	10	25.7716	13.0527	10	29.4986	13.5805	10	34.0842	20.232	10	15.0249	5.6887	10	22.3177	8.8433	10	15.9755
11	0.116444	0.241647							11	28.025	12.0685	11	33.6325	18.3564	11	17.1291	9.5044	11	23.8512	8.6508	11	17.7077	3.7205	11	30.3139	14.1679	11	20.223	8.1815	11	18.5762	5.0147	11	23.1983	10.4794	11	27.9623	12.0442	11	47.5588	33.7066	11	14.6341	5.2979	11	25.8915	12.4171	11	21.0096
12	0.202436	0.0162533							12	27.4386	11.4821	12	26.2881	11.012	12	16.2898	8.6651	12	27.1824	11.982	12	16.8109	2.8237	12	31.767	15.621	12	17.1499	5.1084	12	19.9193	6.3578	12	23.7207	11.0018	12	29.7877	13.8696	12	50.6821	36.8299	12	14.5053	5.1691	12	20.811	7.3366	12	16.9519
13	0.138485	0.207005							13	29.62	13.6635	13	21.2218	5.9457	13	11.3091	3.6844	13	21.3464	6.146	13	16.3387	2.3515	13	37.7375	21.5915	13	18.5963	6.5548	13	18.1609	4.5994	13	26.2475	13.5286	13	32.1256	16.2075	13	53.6086	39.7564	13	12.6601	3.3239	13	22.1421	8.6677	13	16.9155
14	0.108009	0.15724							14	30.9746	15.0181	14	24.6217	9.3456	14	11.8964	4.2717	14	24.6406	9.4402	14	19.7161	5.7289	14	40.597	24.451	14	24.6188	12.5773	14	18.151	4.5895	14	31.384	18.6651	14	28.2664	12.3483	14	42.5112	28.659	14	15.5457	6.2095	14	18.4097	4.9353	14	25.3069
15	0.0454074	0.0286982							15	39.4927	23.5362	15	24.3911	9.115	15	15.2849	7.6602	15	24.7587	9.5583	15	16.1972	2.21	15	34.774	18.628	15	23.1507	11.1092	15	18.0063	4.4448	15	61.4931	48.7742	15	27.3174	11.3993	15	32.9972	19.145	15	14.3363	5.0001	15	14.6706	1.1962	15	45.3648
16	0.20218	0.181428							16	46.8975	30.941	16	19.4987	4.2226	16	11.8083	4.1836	16	26.1794	10.979	16	19.2842	5.297	16	32.1762	16.0302	16	19.5785	7.537	16	18.4312	4.8697	16	62.2648	49.5459	16	29.5212	13.6031	16	29.355	15.5028	16	15.1699	5.8337	16	15.8842	2.4098	16	42.6897
17	0.0867236	0.185955							17	38.618	22.6615	17	22.7388	7.4627	17	14.8391	7.2144	17	37.0686	21.8682	17	21.9205	7.9333	17	29.9637	13.8177	17	22.6223	10.5808	17	16.8861	3.3246	17	45.2914	32.5725	17	27.4415	11.5234	17	24.4953	10.6431	17	16.0694	6.7332	17	17.8612	4.3868	17	46.0166
18	0.159734	0.102426							18	34.1112	18.1547	18	20.8607	5.5846	18	20.3605	12.7358	18	27.0019	11.8015	18	18.1343	4.1471	18	31.7506	15.6046	18	22.3072	10.2657	18	18.1882	4.6267	18	53.1355	40.4166	18	28.6398	12.7217	18	27.8917	14.0395	18	12.786	3.4498	18	22.0426	8.5682	18	37.4543
19	0.176266	0.195658							19	27.8216	11.8651	19	19.4544	4.1783	19	20.5218	12.8971	19	19.3069	4.1065	19	18.6843	4.6971	19	32.164	16.018	19	16.0667	4.0252	19	22.0069	8.4454	19	60.1725	47.4536	19	26.4447	10.5266	19	19.6824	5.8302	19	13.2678	3.9316	19	23.5374	10.063	19	49.4837
20	0.169725	0.112454							20	24.6863	8.7298	20	21.1011	5.825	20	16.6358	9.0111	20	25.8557	10.6553	20	19.4287	5.4415	20	28.9486	12.8026	20	15.6292	3.5877	20	24.0021	10.4406	20	36.9711	24.2522	20	21.8304	5.9123	20	23.5564	9.7042	20	16.7281	7.3919	20	27.736	14.2616	20	51.4814
Mean	0.1294	0.1345							21	26.8202	10.8637	21	19.7413	4.4652	21	18.7006	11.0759	21	20.2416	5.0412	21	22.473	8.4858	21	25.4327	9.2867	21	19.1857	7.1442	21	19.2451	5.6836	21	24.3385	11.6196	21	19.7103	3.7922	21	20.4992	6.647	21	15.3532	6.017	21	28.9681	15.4937	21	27.6783
SD	0.04966	0.06608							22	33.8272	17.8707	22	17.6258	2.3497	22	19.3557	11.731	22	18.5951	3.3947	22	22.8418	8.8546	22	25.2847	9.1387	22	19.1364	7.0949	22	17.7551	4.1936	22	33.6455	20.9266	22	20.5557	4.6376	22	25.9132	12.061	22	15.7889	6.4527	22	26.4099	12.9355	22	30.8493
P value		0.6395							23	34.9182	18.9617	23	20.5723	5.2962	23	18.6145	10.9898	23	20.6339	5.4335	23	16.117	2.1298	23	27.0981	10.9521	23	18.4095	6.368	23	21.524	7.9625	23	27.8401	15.1212	23	22.4656	6.5475	23	25.0518	11.1996	23	18.5156	9.1794	23	21.8661	8.3917	23	35.5533
									24	20.2816	4.3251	24	22.4939	7.2178	24	24.8829	17.2582	24	25.4968	10.2964	24	16.9366	2.9494	24	24.4974	8.3514	24	17.1499	5.1084	24	20.4745	6.913	24	27.9919	15.273	24	18.2474	2.3293	24	21.5951	7.7429	24	16.5977	7.2615	24	17.8302	4.3558	24	39.0787
									25	24.9062	8.9497	25	19.8492	4.5731	25	22.2946	14.6699	25	24.2067	9.0063	25	18.6342	4.647	25	33.7714	17.6254	25	16.3662	4.3247	25	17.1961	3.6346	25	41.985	29.2661	25	23.3867	7.4686	25	25.8459	11.9937	25	19.9289	10.5927	25	18.2183	4.7439	25	35.874
									26	23.4497	7.4932	26	19.9909	4.7148	26	19.3535	11.7288	26	25.301	10.1006	26	18.5701	4.5829	26	33.1447	16.9987	26	16.8731	4.8316	26	17.3621	3.8006	26	44.448	31.7291	26	24.4639	8.5458	26	29.2734	15.4212	26	20.9105	11.5743	26	19.4993	6.0249	26	22.7408
									27	25.244	9.2875	27	18.9424	3.6663	27	15.4275	7.8028	27	30.4046	15.2042	27	16.7336	2.7464	27	32.3053	16.1593	27	20.2517	8.2102	27	14.0804	0.5189	27	45.9274	33.2085	27	30.8356	14.9175	27	40.4639	26.6117	27	16.0733	6.7371	27	24.2318	10.7574	27	23.5576
									28	25.9641	10.0076	28	19.4251	4.149	28	18.9625	11.3378	28	32.6584	17.458	28	22.9463	8.9591	28	33.3526	17.2066	28	19.9961	7.9546	28	18.1683	4.6068	28	41.3316	28.6127	28	23.9311	8.013	28	37.5486	23.6964	28	20.6396	11.3034	28	20.2153	6.7409	28	24.0155
									29	24.7125	8.756	29	23.993	8.7169	29	15.4344	7.8097	29	28.4107	13.2103	29	17.6704	3.6832	29	33.0489	16.9029	29	18.8929	6.8514	29	21.1168	7.5553	29	27.829	15.1101	29	28.0068	12.0887	29	37.2037	23.3515	29	23.3971	14.0609	29	18.2831	4.8087	29	24.0784
									30	25.9017	9.9452	30	25.1888	9.9127	30	14.1083	6.4836	30	21.4243	6.2239	30	16.9604	2.9732	30	34.401	18.255	30	21.8263	9.7848	30	18.1113	4.5498	30	28.1843	15.4654	30	38.2442	22.3261	30	32.5946	18.7424	30	22.3976	13.0614	30	19.5886	6.1142	30	25.9124
									31	26.2533	10.2968	31	25.19	9.9139	31	15.0967	7.472	31	25.3489	10.1485	31	20.5197	6.5325	31	29.8277	13.6817	31	29.4651	17.4236	31	19.9019	6.3404	31	26.5546	13.8357	31	28.3225	12.4044	31	33.3017	19.4495	31	15.1419	5.8057	31	23.942	10.4676	31	29.1876
									32	27.8194	11.8629	32	32.6128	17.3367	32	16.8443	9.2196	32	22.4529	7.2525	32	14.0088	0.0216	32	32.9965	16.8505	32	34.2707	22.2292	32	22.5293	8.9678	32	21.3014	8.5825	32	29.9168	13.9987	32	32.6948	18.8426	32	17.9087	8.5725	32	23.5473	10.0729	32	29.8317
									33	24.4299	8.4734	33	29.1867	13.9106	33	22.0405	14.4158	33	24.7683	9.5679	33	14.9344	0.9472	33	33.4301	17.2841	33	37.3949	25.3534	33	21.3922	7.8307	33	33.3157	20.5968	33	36.1904	20.2723	33	38.9917	25.1395	33	19.1272	9.791	33	21.4477	7.9733	33	25.8564
									34	30.8966	14.9401	34	23.8781	8.602	34	23.2968	15.6721	34	21.9289	6.7285	34	21.7929	7.8057	34	24.1399	7.9939	34	45.5367	33.4952	34	20.1185	6.557	34	22.4251	9.7062	34	40.0445	24.1264	34	29.6797	15.8275	34	17.9962	8.66	34	15.5727	2.0983	34	28.6434
									35	29.6061	13.6496	35	24.4282	9.1521	35	26.4763	18.8516	35	23.5818	8.3814	35	22.3205	8.3333	35	21.4583	5.3123	35	49.3389	37.2974	35	21.6999	8.1384	35	13.8917	1.1728	35	36.125	20.2069	35	25.859	12.0068	35	17.272	7.9358	35	20.0657	6.5913	35	28.671
									36	24.3366	8.3801	36	24.5837	9.3076	36	26.8012	19.1765	36	16.9354	1.735	36	19.5304	5.5432	36	25.5054	9.3594	36	50.6012	38.5597	36	24.501	10.9395	36	22.6248	9.9059	36	34.4656	18.5475	36	19.7052	5.853	36	17.4741	8.1379	36	27.4407	13.9663	36	23.2267
									37	24.2216	8.2651	37	24.4821	9.206	37	26.6877	19.063	37	15.6257	0.4253	37	24.408	10.4208	37	19.126	2.98	37	50.6733	38.6318	37	22.9512	9.3897	37	19.7495	7.0306	37	32.8042	16.8861	37	15.618	1.7658	37	19.255	9.9188	37	25.3978	11.9234	37	22.5294
									38	28.2827	12.3262	38	17.216	1.9399	38	26.9281	19.3034	38	15.2004	0	38	25.6043	11.6171	38	23.1244	6.9784	38	37.6033	25.5618	38	21.1863	7.6248	38	16.9515	4.2326	38	26.8001	10.882	38	19.3717	5.5195	38	15.3151	5.9789	38	27.7016	14.2272	38	31.9775
									39	24.2986	8.3421	39	18.4896	3.2135	39	20.8505	13.2258	39	21.5942	6.3938	39	21.8276	7.8404	39	23.5832	7.4372	39	34.8177	22.7762	39	24.1401	10.5786	39	16.3697	3.6508	39	22.2892	6.3711	39	18.0584	4.2062	39	19.6747	10.3385	39	38.2901	24.8157	39	30.0581
									40	24.4136	8.4571	40	23.3621	8.086	40	22.3046	14.6799	40	28.26	13.0596	40	21.5983	7.6111	40	23.6	7.454	40	35.8599	23.8184	40	21.8155	8.254	40	14.6265	1.9076	40	20.8211	4.903	40	15.9235	2.0713	40	25.8592	16.523	40	32.1827	18.7083	40	22.6205
									41	23.1903	7.2338	41	25.5631	10.287	41	17.0389	9.4142	41	26.1703	10.9699	41	21.0902	7.103	41	22.5451	6.3991	41	28.6538	16.6123	41	23.4402	9.8787	41	12.7189	0	41	24.8926	8.9745	41	16.8342	2.982	41	24.4345	15.0983	41	36.1259	22.6515	41	20.5053
									42	23.8244	7.8679	42	22.4416	7.1655	42	17.5454	9.9207	42	19.3824	4.182	42	19.9608	5.9736	42	28.173	12.027	42	32.7821	20.7406	42	26.2378	12.6763	42	17.6517	4.9328	42	22.6254	6.7073	42	21.8135	7.9613	42	23.0761	13.7399	42	35.8486	22.3742	42	15.9049
									43	26.4356	10.4791	43	17.3417	2.0656	43	17.4712	9.8465	43	25.0474	9.847	43	21.934	7.9468	43	27.2978	11.1518	43	27.6013	15.5598	43	25.1686	11.6071	43	13.4256	0.7067	43	18.3688	2.4507	43	17.11	3.2578	43	24.0549	14.7187	43	34.0618	20.5874	43	21.2719
									44	27.9332	11.9767	44	15.2761	0	44	20.5476	12.9229	44	33.205	18.0046	44	24.2433	10.2561	44	29.5029	13.3569	44	27.1135	15.072	44	25.7675	12.206	44	13.2239	0.505	44	17.0567	1.1386	44	23.7795	9.9273	44	25.2915	15.9553	44	23.9921	10.5177	44	21.182
									45	26.8969	10.9404	45	17.3245	2.0484	45	19.6744	12.0497	45	43.1782	27.9778	45	24.8549	10.8677	45	24.9019	8.7559	45	27.1177	15.0762	45	23.252	9.6905	45	15.9303	3.2114	45	21.5093	5.5912	45	20.4075	6.5553	45	27.3018	17.9656	45	24.4478	10.9734	45	20.7086
									46	27.261	11.3045	46	23.0896	7.8135	46	17.1962	9.5715	46	38.0954	22.895	46	20.655	6.6678	46	23.3027	7.1567	46	21.0569	9.0154	46	27.7236	14.1621	46	21.8652	9.1463	46	21.0672	5.1491	46	19.6209	5.7687	46	21.9868	12.6506	46	18.9055	5.4311	46	18.9654
									47	29.1569	13.2004	47	23.6271	8.351	47	15.3326	7.7079	47	33.6381	18.4377	47	16.5029	2.5157	47	22.4098	6.2638	47	19.7747	7.7332	47	21.5671	8.0056	47	28.1853	15.4664	47	23.4835	7.5654	47	19.6252	5.773	47	19.3518	10.0156	47	23.1054	9.631	47	20.1245
									48	27.5558	11.5993	48	24.4056	9.1295	48	14.6208	6.9961	48	31.6348	16.4344	48	18.2597	4.2725	48	22.2428	6.0968	48	16.1967	4.1552	48	16.578	3.0165	48	21.3906	8.6717	48	18.4354	2.5173	48	20.8126	6.9604	48	21.2812	11.945	48	21.513	8.0386	48	30.0144
									49	24.0295	8.073	49	22.7471	7.471	49	11.7551	4.1304	49	28.2283	13.0279	49	18.5697	4.5825	49	24.369	8.223	49	15.4322	3.3907	49	21.7164	8.1549	49	15.0414	2.3225	49	15.9181	0	49	23.0378	9.1856	49	21.8861	12.5499	49	19.8862	6.4118	49	26.1274
									50	19.2682	3.3117	50	20.3171	5.041	50	12.0399	4.4152	50	25.0971	9.8967	50	18.9194	4.9322	50	20.0312	3.8852	50	12.2907	0.2492	50	20.9436	7.3821	50	16.3502	3.6313	50	17.4238	1.5057	50	20.5423	6.6901	50	19.8281	10.4919	50	30.2023	16.7279	50	24.2245
									51	18.6779	2.7214	51	23.661	8.3849	51	14.5176	6.8929	51	25.5499	10.3495	51	19.1199	5.1327	51	23.9018	7.7558	51	16.0744	4.0329	51	21.632	8.0705	51	16.427	3.7081	51	17.7685	1.8504	51	20.8673	7.0151	51	27.031	17.6948	51	29.0562	15.5818	51	24.9557
									52	17.5475	1.591	52	21.5457	6.2696	52	18.3517	10.727	52	18.9325	3.7321	52	20.862	6.8748	52	26.2048	10.0588	52	13.3041	1.2626	52	18.9714	5.4099	52	21.863	9.1441	52	16.6394	0.7213	52	29.6741	15.8219	52	35.16	25.8238	52	26.9262	13.4518	52	21.2067
									53	20.5944	4.6379	53	26.364	11.0879	53	18.6358	11.0111	53	22.2094	7.009	53	19.7315	5.7443	53	35.4993	19.3533	53	15.8258	3.7843	53	20.3962	6.8347	53	24.2852	11.5663	53	20.2332	4.3151	53	30.5226	16.6704	53	35.6764	26.3402	53	20.9616	7.4872	53	20.0145
									54	23.9824	8.0259	54	27.3407	12.0646	54	17.4773	9.8526	54	23.0073	7.8069	54	18.256	4.2688	54	41.156	25.01	54	16.5869	4.5454	54	19.0145	5.453	54	21.7316	9.0127	54	24.9737	9.0556	54	25.0388	11.1866	54	31.6117	22.2755	54	15.9259	2.4515	54	18.6243
									55	21.9664	6.0099	55	26.0939	10.8178	55	16.034	8.4093	55	24.5463	9.3459	55	14.3297	0.3425	55	34.5368	18.3908	55	15.2777	3.2362	55	22.8294	9.2679	55	23.2826	10.5637	55	21.1181	5.2	55	21.3751	7.5229	55	34.5173	25.1811	55	17.0644	3.59	55	21.1913
									56	22.7481	6.7916	56	23.0224	7.7463	56	18.2544	10.6297	56	27.5817	12.3813	56	14.4897	0.5025	56	26.8151	10.6691	56	19.3678	7.3263	56	20.5861	7.0246	56	19.2125	6.4936	56	24.1984	8.2803	56	20.4906	6.6384	56	32.4768	23.1406	56	13.677	0.2026	56	21.8169
									57	26.0985	10.142	57	19.9884	4.7123	57	20.0541	12.4294	57	27.5832	12.3828	57	17.9182	3.931	57	23.9453	7.7993	57	17.3492	5.3077	57	19.5271	5.9656	57	18.9741	6.2552	57	23.8778	7.9597	57	18.8313	4.9791	57	35.3746	26.0384	57	18.333	4.8586	57	22.4318
									58	28.1351	12.1786	58	21.316	6.0399	58	19.8294	12.2047	58	22.2079	7.0075	58	16.7137	2.7265	58	20.8334	4.6874	58	14.8186	2.7771	58	21.5479	7.9864	58	22.376	9.6571	58	25.339	9.4209	58	19.0448	5.1926	58	32.403	23.0668	58	15.3488	1.8744	58	19.0269
									59	26.8899	10.9334	59	18.1772	2.9011	59	13.8787	6.254	59	22.2504	7.05	59	16.3979	2.4107	59	22.6364	6.4904	59	18.2398	6.1983	59	19.212	5.6505	59	19.1267	6.4078	59	27.4513	11.5332	59	19.9869	6.1347	59	29.1587	19.8225	59	17.6515	4.1771	59	21.9476
									60	35.505	19.5485	60	26.9028	11.6267	60	14.1493	6.5246	60	19.8914	4.691	60	18.9003	4.9131	60	22.9766	6.8306	60	16.9702	4.9287	60	17.7563	4.1948	60	18.4066	5.6877	60	28.5628	12.6447	60	16.4175	2.5653	60	16.7799	7.4437	60	21.7672	8.2928	60	18.5686
									61	38.0354	22.0789	61	35.2217	19.9456	61	12.6076	4.9829	61	20.049	4.8486	61	18.7023	4.7151	61	23.1925	7.0465	61	25.5271	13.4856	61	22.0345	8.473	61	23.8803	11.1614	61	32.526	16.6079	61	15.2049	1.3527	61	10.7511	1.4149	61	19.0036	5.5292	61	14.3846
									62	45.0817	29.1252	62	27.8814	12.6053	62	18.2495	10.6248	62	21.2551	6.0547	62	15.9439	1.9567	62	20.2906	4.1446	62	27.9158	15.8743	62	25.531	11.9695	62	24.327	11.6081	62	43.7963	27.8782	62	15.3789	1.5267	62	10.6193	1.2831	62	17.0405	3.5661	62	12.9088
									63	56.3009	40.3444	63	27.3138	12.0377	63	16.8432	9.2185	63	21.6093	6.4089	63	16.6562	2.669	63	24.2112	8.0652	63	29.8202	17.7787	63	20.4983	6.9368	63	22.2518	9.5329	63	48.9376	33.0195	63	18.2064	4.3542	63	9.9093	0.5731	63	15.5177	2.0433	63	13.1348
									64	48.4781	32.5216	64	26.6322	11.3561	64	20.5748	12.9501	64	23.3908	8.1904	64	23.1051	9.1179	64	24.3906	8.2446	64	26.6311	14.5896	64	20.5265	6.965	64	16.0924	3.3735	64	35.523	19.6049	64	15.6102	1.758	64	12.0325	2.6963	64	15.8201	2.3457	64	18.6433
									65	33.6358	17.6793	65	19.4945	4.2184	65	13.9874	6.3627	65	21.4537	6.2533	65	26.2715	12.2843	65	28.7753	12.6293	65	23.9418	11.9003	65	19.1902	5.6287	65	19.1148	6.3959	65	30.4857	14.5676	65	15.6896	1.8374	65	10.2945	0.9583	65	16.4432	2.9688	65	19.7691
									66	26.9597	11.0032	66	18.672	3.3959	66	17.3871	9.7624	66	24.9116	9.7112	66	20.631	6.6438	66	27.2013	11.0553	66	24.1744	12.1329	66	21.8147	8.2532	66	25.4515	12.7326	66	27.6954	11.7773	66	14.2092	0.357	66	15.2475	5.9113	66	17.2793	3.8049	66	21.4407
									67	26.3369	10.3804	67	21.0635	5.7874	67	18.7799	11.1552	67	31.3512	16.1508	67	20.2748	6.2876	67	25.1842	9.0382	67	19.9063	7.8648	67	24.803	11.2415	67	18.7583	6.0394	67	29.7376	13.8195	67	15.6863	1.8341	67	13.1236	3.7874	67	22.4942	9.0198	67	24.2991
									68	43.936	27.9795	68	29.5194	14.2433	68	14.1918	6.5671	68	29.8079	14.6075	68	29.3395	15.3523	68	26.5714	10.4254	68	20.5686	8.5271	68	23.8576	10.2961	68	21.7622	9.0433	68	30.3396	14.4215	68	16.8506	2.9984	68	15.056	5.7198	68	20.6002	7.1258	68	28.2461
									69	44.8727	28.9162	69	36.2124	20.9363	69	15.8118	8.1871	69	18.0679	2.8675	69	29.3102	15.323	69	24.9119	8.7659	69	21.8032	9.7617	69	23.6842	10.1227	69	27.6136	14.8947	69	29.01	13.0919	69	22.5993	8.7471	69	11.7725	2.4363	69	22.2454	8.771	69	23.963
									70	45.2878	29.3313	70	43.5223	28.2462	70	15.9021	8.2774	70	19.1711	3.9707	70	34.4292	20.442	70	24.1441	7.9981	70	28.3483	16.3068	70	29.4392	15.8777	70	26.3	13.5811	70	23.1741	7.256	70	17.2584	3.4062	70	13.3477	4.0115	70	20.0535	6.5791	70	22.9713
									71	31.2251	15.2686	71	49.8672	34.5911	71	17.0408	9.4161	71	17.6125	2.4121	71	25.0781	11.0909	71	29.5262	13.3802	71	33.1042	21.0627	71	28.3511	14.7896	71	18.2464	5.5275	71	21.6686	5.7505	71	22.1673	8.3151	71	11.5145	2.1783	71	18.9789	5.5045	71	25.7572
									72	40.4912	24.5347	72	48.54	33.2639	72	16.1259	8.5012	72	16.4426	1.2422	72	15.979	1.9918	72	27.2559	11.1099	72	25.5407	13.4992	72	22.8512	9.2897	72	17.1239	4.405	72	25.5139	9.5958	72	21.3557	7.5035	72	14.8038	5.4676	72	21.5122	8.0378	72	32.4289
									73	33.296	17.3395	73	42.065	26.7889	73	15.4201	7.7954	73	19.1616	3.9612	73	25.8458	11.8586	73	31.9023	15.7563	73	30.4163	18.3748	73	20.1072	6.5457	73	17.8783	5.1594	73	22.7246	6.8065	73	26.0058	12.1536	73	15.8928	6.5566	73	24.0644	10.59	73	49.3743
									74	20.341	4.3845	74	32.7366	17.4605	74	12.0189	4.3942	74	18.1568	2.9564	74	30.0479	16.0607	74	29.0943	12.9483	74	27.2981	15.2566	74	20.9427	7.3812	74	20.5596	7.8407	74	26.5506	10.6325	74	23.7988	9.9466	74	21.3111	11.9749	74	25.5016	12.0272	74	43.945
									75	25.4961	9.5396	75	38.2028	22.9267	75	12.9338	5.3091	75	23.4751	8.2747	75	40.143	26.1558	75	24.9494	8.8034	75	28.5153	16.4738	75	20.4273	6.8658	75	23.5706	10.8517	75	24.6617	8.7436	75	28.6216	14.7694	75	17.1434	7.8072	75	28.8344	15.36	75	30.9294
									76	28.1262	12.1697	76	31.8422	16.5661	76	13.4101	5.7854	76	27.4785	12.2781	76	40.0597	26.0725	76	20.2016	4.0556	76	26.3417	14.3002	76	18.2853	4.7238	76	21.5	8.7811	76	25.5854	9.6673	76	28.6441	14.7919	76	15.8544	6.5182	76	28.4342	14.9598	76	33.7654
									77	23.7205	7.764	77	22.7082	7.4321	77	17.4362	9.8115	77	29.7171	14.5167	77	24.0903	10.1031	77	19.6185	3.4725	77	37.5301	25.4886	77	20.3821	6.8206	77	20.2706	7.5517	77	30.8036	14.8855	77	25.0108	11.1586	77	14.5333	5.1971	77	25.1386	11.6642	77	30.4732
									78	26.5462	10.5897	78	23.6511	8.375	78	18.4199	10.7952	78	26.4442	11.2438	78	22.3463	8.3591	78	26.995	10.849	78	35.6954	23.6539	78	23.9616	10.4001	78	22.3275	9.6086	78	28.0161	12.098	78	23.8578	10.0056	78	21.1569	11.8207	78	24.9403	11.4659	78	32.0412
									79	25.4167	9.4602	79	27.0854	11.8093	79	21.5722	13.9475	79	22.6472	7.4468	79	22.4782	8.491	79	29.9116	13.7656	79	24.3493	12.3078	79	21.9214	8.3599	79	19.2298	6.5109	79	22.6423	6.7242	79	18.0221	4.1699	79	16.1489	6.8127	79	30.0399	16.5655	79	38.366
									80	23.6016	7.6451	80	26.0369	10.7608	80	17.9612	10.3365	80	23.5019	8.3015	80	19.5986	5.6114	80	28.3671	12.2211	80	26.1805	14.139	80	19.3868	5.8253	80	18.3498	5.6309	80	25.5062	9.5881	80	13.8522	0	80	15.1901	5.8539	80	25.034	11.5596	80	39.8912
									81	25.5413	9.5848	81	33.7013	18.4252	81	15.9994	8.3747	81	20.8231	5.6227	81	23.6822	9.695	81	33.8197	17.6737	81	34.6992	22.6577	81	25.2121	11.6506	81	22.1787	9.4598	81	19.673	3.7549	81	16.9464	3.0942	81	16.6644	7.3282	81	28.9911	15.5167	81	34.5302
									82	30.8628	14.9063	82	25.4142	10.1381	82	13.9665	6.3418	82	22.3055	7.1051	82	28.2392	14.252	82	30.6043	14.4583	82	24.8125	12.771	82	25.3844	11.8229	82	29.065	16.3461	82	33.0103	17.0922	82	22.5981	8.7459	82	17.5177	8.1815	82	35.3122	21.8378	82	40.3527
									83	26.0805	10.124	83	26.1964	10.9203	83	11.8505	4.2258	83	21.8241	6.6237	83	32.4229	18.4357	83	25.6164	9.4704	83	23.0258	10.9843	83	23.0422	9.4807	83	20.9299	8.211	83	31.054	15.1359	83	22.7934	8.9412	83	19.9965	10.6603	83	34.2954	20.821	83	30.4697
									84	25.6677	9.7112	84	23.1655	7.8894	84	11.0359	3.4112	84	28.5825	13.3821	84	30.1346	16.1474	84	18.6791	2.5331	84	22.1104	10.0689	84	23.5303	9.9688	84	15.6367	2.9178	84	23.9156	7.9975	84	22.8151	8.9629	84	25.0357	15.6995	84	34.1535	20.6791	84	28.1506
									85	26.8721	10.9156	85	25.9881	10.712	85	12.6699	5.0452	85	32.1322	16.9318	85	29.2186	15.2314	85	16.4821	0.3361	85	18.2021	6.1606	85	18.7254	5.1639	85	21.6259	8.907	85	23.3324	7.4143	85	17.0697	3.2175	85	17.5399	8.2037	85	43.384	29.9096	85	28.2413
									86	28.645	12.6885	86	30.9753	15.6992	86	9.9117	2.287	86	31.1346	15.9342	86	28.0373	14.0501	86	17.0278	0.8818	86	19.3757	7.3342	86	24.8366	11.2751	86	15.1158	2.3969	86	21.6512	5.7331	86	18.6562	4.804	86	20.5815	11.2453	86	26.1925	12.7181	86	29.3413
									87	24.559	8.6025	87	34.7122	19.4361	87	8.1931	0.5684	87	39.1858	23.9854	87	22.8183	8.8311	87	16.146	0	87	22.7087	10.6672	87	23.2936	9.7321	87	17.103	4.3841	87	25.3497	9.4316	87	17.7785	3.9263	87	18.1342	8.798	87	16.9443	3.4699	87	17.323
									88	22.5144	6.5579	88	25.5774	10.3013	88	10.1198	2.4951	88	34.6733	19.4729	88	31.1822	17.195	88	20.7205	4.5745	88	18.9385	6.897	88	18.4033	4.8418	88	17.2808	4.5619	88	23.5598	7.6417	88	14.9019	1.0497	88	18.5159	9.1797	88	18.2213	4.7469	88	15.1101
									89	24.1927	8.2362	89	27.6339	12.3578	89	15.1567	7.532	89	39.2868	24.0864	89	32.6217	18.6345	89	23.3785	7.2325	89	17.8805	5.839	89	18.7641	5.2026	89	19.3691	6.6502	89	24.2844	8.3663	89	16.9847	3.1325	89	14.2931	4.9569	89	13.4963	0.0219	89	14.4281
									90	22.7323	6.7758	90	29.5164	14.2403	90	18.0421	10.4174	90	36.1491	20.9487	90	31.1166	17.1294	90	19.3239	3.1779	90	25.2313	13.1898	90	19.6109	6.0494	90	18.9134	6.1945	90	28.9325	13.0144	90	19.2604	5.4082	90	16.8545	7.5183	90	15.248	1.7736	90	13.3512
									91	24.4637	8.5072	91	27.0935	11.8174	91	18.2398	10.6151	91	35.6043	20.4039	91	28.3259	14.3387	91	18.8984	2.7524	91	19.2084	7.1669	91	20.3254	6.7639	91	20.3099	7.591	91	38.109	22.1909	91	18.3112	4.459	91	16.6716	7.3354	91	17.1469	3.6725	91	18.4687
									92	29.2362	13.2797	92	20.2976	5.0215	92	18.1724	10.5477	92	27.4242	12.2238	92	27.6196	13.6324	92	21.1766	5.0306	92	19.1652	7.1237	92	22.2856	8.7241	92	18.5341	5.8152	92	41.2245	25.3064	92	16.1212	2.269	92	23.5552	14.219	92	14.7043	1.2299	92	18.522
									93	42.4911	26.5346	93	15.9567	0.6806	93	18.1474	10.5227	93	24.8004	9.6	93	25.8555	11.8683	93	27.5717	11.4257	93	17.8009	5.7594	93	23.0024	9.4409	93	25.1082	12.3893	93	42.8507	26.9326	93	17.8165	3.9643	93	18.2737	8.9375	93	17.9183	4.4439	93	13.5642
									94	31.4749	15.5184	94	18.9046	3.6285	94	19.148	11.5233	94	20.6431	5.4427	94	24.1315	10.1443	94	40.7028	24.5568	94	19.2384	7.1969	94	28.1506	14.5891	94	20.7905	8.0716	94	39.6683	23.7502	94	20.9504	7.0982	94	19.2988	9.9626	94	18.5966	5.1222	94	14.4845
									95	31.7574	15.8009	95	22.3321	7.056	95	20.546	12.9213	95	18.9296	3.7292	95	29.5327	15.5455	95	42.2373	26.0913	95	19.258	7.2165	95	23.771	10.2095	95	14.6744	1.9555	95	31.5172	15.5991	95	17.492	3.6398	95	17.4151	8.0789	95	24.3009	10.8265	95	12.325
									96	26.6045	10.648	96	21.7739	6.4978	96	22.5488	14.9241	96	25.7198	10.5194	96	30.6614	16.6742	96	33.2602	17.1142	96	22.0358	9.9943	96	30.6962	17.1347	96	14.7302	2.0113	96	34.3123	18.3942	96	16.6911	2.8389	96	14.0241	4.6879	96	23.8714	10.397	96	12.209
									97	28.1981	12.2416	97	24.5028	9.2267	97	15.8373	8.2126	97	29.5214	14.321	97	21.1762	7.189	97	30.306	14.16	97	20.2982	8.2567	97	29.4009	15.8394	97	16.8188	4.0999	97	34.833	18.9149	97	18.5822	4.73	97	16.9631	7.6269	97	27.4889	14.0145	97	17.8287
									98	32.3255	16.369	98	20.2882	5.0121	98	11.7882	4.1635	98	30.5736	15.3732	98	16.8655	2.8783	98	25.2751	9.1291	98	19.6974	7.6559	98	30.1769	16.6154	98	13.1957	0.4768	98	35.869	19.9509	98	20.4808	6.6286	98	15.973	6.6368	98	21.6879	8.2135	98	18.8316
									99	33.8707	17.9142	99	22.6087	7.3326	99	20.151	12.5263	99	36.5747	21.3743	99	13.9872	0	99	30.5642	14.4182	99	24.3216	12.2801	99	29.6231	16.0616	99	13.0945	0.3756	99	34.0289	18.1108	99	23.7877	9.9355	99	16.5519	7.2157	99	14.1227	0.6483	99	21.2527
									100	36.3593	20.4028	100	18.279	3.0029	100	16.7678	9.1431	100	35.6477	20.4473	100	21.504	7.5168	100	28.6949	12.5489	100	25.0288	12.9873	100	28.7639	15.2024	100	13.6479	0.929	100	28.2866	12.3685	100	19.8296	5.9774	100	12.5492	3.213	100	16.2038	2.7294	100	16.6887
									101	36.607	20.6505	101	17.9275	2.6514	101	18.3637	10.739	101	26.1254	10.925	101	30.0564	16.0692	101	30.6811	14.5351	101	22.8599	10.8184	101	36.5045	22.943	101	15.6189	2.9	101	35.0366	19.1185	101	17.2057	3.3535	101	16.4009	7.0647	101	17.6611	4.1867	101	24.6228
									102	23.8618	7.9053	102	17.3204	2.0443	102	14.1798	6.5551	102	23.7277	8.5273	102	24.2451	10.2579	102	31.2255	15.0795	102	22.667	10.6255	102	34.1515	20.59	102	16.6917	3.9728	102	40.9916	25.0735	102	23.8172	9.965	102	15.6035	6.2673	102	19.8925	6.4181	102	21.0398
									103	23.7611	7.8046	103	20.6825	5.4064	103	15.7782	8.1535	103	22.1757	6.9753	103	22.5102	8.523	103	34.9842	18.8382	103	20.6445	8.603	103	30.9399	17.3784	103	17.6531	4.9342	103	37.3638	21.4457	103	21.6411	7.7889	103	13.6397	4.3035	103	17.0725	3.5981	103	16.3405
									104	27.6563	11.6998	104	34.2448	18.9687	104	16.5226	8.8979	104	23.2472	8.0468	104	22.2969	8.3097	104	28.8354	12.6894	104	22.4966	10.4551	104	29.6173	16.0558	104	17.5414	4.8225	104	40.9512	25.0331	104	21.4059	7.5537	104	14.6514	5.3152	104	17.5485	4.0741	104	18.8343
									105	45.0015	29.045	105	34.637	19.3609	105	20.2279	12.6032	105	22.3649	7.1645	105	26.9008	12.9136	105	25.3065	9.1605	105	24.8466	12.8051	105	28.2746	14.7131	105	15.3534	2.6345	105	52.0813	36.1632	105	22.2011	8.3489	105	17.6288	8.2926	105	14.8954	1.421	105	23.1365
									106	38.4841	22.5276	106	24.2871	9.011	106	25.2549	17.6302	106	26.1309	10.9305	106	28.7513	14.7641	106	25.1921	9.0461	106	25.9967	13.9552	106	27.9087	14.3472	106	14.7925	2.0736	106	45.8563	29.9382	106	28.5878	14.7356	106	20.8048	11.4686	106	13.4744	0	106	24.8783
									107	32.3434	16.3869	107	22.2355	6.9594	107	25.2998	17.6751	107	23.3748	8.1744	107	22.7138	8.7266	107	34.5839	18.4379	107	26.7403	14.6988	107	30.1803	16.6188	107	16.4474	3.7285	107	47.66	31.7419	107	21.2859	7.4337	107	24.4707	15.1345	107	19.8829	6.4085	107	24.8263
									108	34.2643	18.3078	108	21.021	5.7449	108	24.0256	16.4009	108	19.2907	4.0903	108	21.1192	7.132	108	36.0181	19.8721	108	22.1477	10.1062	108	25.8409	12.2794	108	22.0311	9.3122	108	40.4317	24.5136	108	19.5749	5.7227	108	20.9465	11.6103	108	19.5137	6.0393	108	21.8877
									109	27.2195	11.263	109	19.2791	4.003	109	21.7806	14.1559	109	21.033	5.8326	109	19.1417	5.1545	109	34.89	18.744	109	25.4527	13.4112	109	27.2928	13.7313	109	24.857	12.1381	109	41.1472	25.2291	109	19.3279	5.4757	109	24.104	14.7678	109	16.2359	2.7615	109	23.6024
									110	25.0706	9.1141	110	27.6152	12.3391	110	17.866	10.2413	110	24.3271	9.1267	110	20.5995	6.6123	110	32.2389	16.0929	110	24.7146	12.6731	110	23.1379	9.5764	110	24.1151	11.3962	110	38.4193	22.5012	110	23.6844	9.8322	110	28.1112	18.775	110	17.157	3.6826	110	21.7904
									111	22.8417	6.8852	111	23.8887	8.6126	111	18.2092	10.5845	111	23.0863	7.8859	111	20.3735	6.3863	111	41.9179	25.7719	111	22.8206	10.7791	111	19.349	5.7875	111	22.6326	9.9137	111	25.8352	9.9171	111	20.9239	7.0717	111	32.5799	23.2437	111	16.9054	3.431	111	24.6279
									112	21.9572	6.0007	112	22.2068	6.9307	112	17.214	9.5893	112	31.8811	16.6807	112	25.1828	11.1956	112	39.2913	23.1453	112	21.0261	8.9846	112	15.6608	2.0993	112	21.0054	8.2865	112	28.8001	12.882	112	21.1799	7.3277	112	25.2353	15.8991	112	20.5572	7.0828	112	25.3634
									113	28.4844	12.5279	113	21.7925	6.5164	113	16.0261	8.4014	113	29.2341	14.0337	113	25.926	11.9388	113	43.1985	27.0525	113	22.3542	10.3127	113	13.5615	0	113	21.2216	8.5027	113	37.158	21.2399	113	31.1694	17.3172	113	18.3856	9.0494	113	14.2477	0.7733	113	25.0175
									114	27.8401	11.8836	114	20.2384	4.9623	114	17.2857	9.661	114	28.1358	12.9354	114	26.026	12.0388	114	38.9679	22.8219	114	26.644	14.6025	114	22.8086	9.2471	114	23.351	10.6321	114	43.3147	27.3966	114	24.7366	10.8844	114	15.6846	6.3484	114	16.1613	2.6869	114	25.8272
									115	23.5325	7.576	115	21.3471	6.071	115	15.4963	7.8716	115	36.8749	21.6745	115	21.0728	7.0856	115	48.0529	31.9069	115	25.1205	13.079	115	22.1087	8.5472	115	17.8997	5.1808	115	35.4749	19.5568	115	21.5063	7.6541	115	11.6738	2.3376	115	15.5012	2.0268	115	20.6875
									116	21.0089	5.0524	116	24.6255	9.3494	116	11.4952	3.8705	116	36.449	21.2486	116	20.8087	6.8215	116	42.3475	26.2015	116	23.2675	11.226	116	18.4201	4.8586	116	17.5404	4.8215	116	28.1023	12.1842	116	18.095	4.2428	116	10.9916	1.6554	116	16.5672	3.0928	116	20.6997
									117	20.321	4.3645	117	21.3179	6.0418	117	15.1602	7.5355	117	23.6286	8.4282	117	26.0683	12.0811	117	36.1936	20.0476	117	19.6944	7.6529	117	22.4511	8.8896	117	23.053	10.3341	117	32.3722	16.4541	117	22.096	8.2438	117	13.7428	4.4066	117	17.4011	3.9267	117	16.1307
									118	17.6967	1.7402	118	21.3726	6.0965	118	17.2066	9.5819	118	30.1671	14.9667	118	25.7889	11.8017	118	29.688	13.542	118	18.4239	6.3824	118	24.5678	11.0063	118	29.595	16.8761	118	27.0237	11.1056	118	24.37	10.5178	118	16.1898	6.8536	118	25.8643	12.3899	118	18.3201
									119	19.4648	3.5083	119	20.0649	4.7888	119	15.4404	7.8157	119	28.7099	13.5095	119	19.507	5.5198	119	26.589	10.443	119	19.8144	7.7729	119	26.5631	13.0016	119	24.5247	11.8058	119	35.5638	19.6457	119	21.1242	7.272	119	21.4549	12.1187	119	19.4233	5.9489	119	24.8719
									120	24.8798	8.9233	120	22.3541	7.078	120	15.0093	7.3846	120	30.0077	14.8073	120	18.135	4.1478	120	29.9975	13.8515	120	19.9808	7.9393	120	29.7979	16.2364	120	18.7216	6.0027	120	37.1153	21.1972	120	20.41	6.5578	120	22.0771	12.7409	120	19.8458	6.3714	120	32.3623
									121	26.5362	10.5797	121	21.5149	6.2388	121	12.4989	4.8742	121	27.5848	12.3844	121	21.6266	7.6394	121	28.6363	12.4903	121	15.2108	3.1693	121	37.0969	23.5354	121	17.3597	4.6408	121	40.2948	24.3767	121	24.8197	10.9675	121	21.7437	12.4075	121	17.3872	3.9128	121	37.1943
									122	22.2542	6.2977	122	21.9463	6.6702	122	11.9904	4.3657	122	25.6864	10.486	122	22.0838	8.0966	122	28.0149	11.8689	122	12.9064	0.8649	122	35.581	22.0195	122	19.3438	6.6249				122	31.9544	18.1022	122	23.0983	13.7621	122	16.1799	2.7055	122	31.4408
									123	21.5087	5.5522	123	22.1305	6.8544	123	13.3629	5.7382	123	23.3878	8.1874	123	21.2794	7.2922	123	31.6444	15.4984	123	18.0572	6.0157	123	42.2454	28.6839	123	17.6796	4.9607				123	32.0236	18.1714	123	22.0216	12.6854	123	19.3129	5.8385	123	24.4117
									124	24.9694	9.0129	124	22.0972	6.8211	124	16.5013	8.8766	124	26.11	10.9096	124	18.221	4.2338	124	27.6765	11.5305	124	23.7714	11.7299	124	44.4552	30.8937	124	17.5918	4.8729				124	38.449	24.5968	124	26.4034	17.0672	124	14.9118	1.4374	124	20.5804
									125	22.1528	6.1963	125	19.3023	4.0262	125	10.434	2.8093				125	20.5331	6.5459	125	35.4783	19.3323	125	16.6355	4.594	125	44.3189	30.7574	125	15.9971	3.2782				125	24.1607	10.3085	125	34.5776	25.2414	125	17.5039	4.0295	125	19.0077
									126	20.095	4.1385	126	22.6054	7.3293	126	15.2416	7.6169				126	18.2024	4.2152				126	13.8192	1.7777	126	33.165	19.6035	126	21.7353	9.0164				126	22.4213	8.5691	126	24.7091	15.3729	126	19.9878	6.5134	126	20.1642
									127	15.9565	0	127	19.9535	4.6774	127	10.085	2.4603				127	17.6871	3.6999				127	12.7705	0.729	127	24.9593	11.3978	127	24.8704	12.1515				127	26.0093	12.1571	127	22.1672	12.831	127	18.1614	4.687	127	19.5748
												128	17.5235	2.2474	128	7.6247	0				128	17.8849	3.8977				128	14.3105	2.269	128	21.7616	8.2001	128	22.6483	9.9294				128	28.9866	15.1344	128	19.7403	10.4041	128	34.073	20.5986	128	21.0982
												129	15.9353	0.6592	129	12.8111	5.1864				129	18.3189	4.3317				129	14.8553	2.8138	129	25.0972	11.5357	129	19.8822	7.1633				129	20.9207	7.0685	129	17.7241	8.3879	129	17.3368	3.8624	129	16.1379
												130	22.3395	7.0634	130	20.6241	12.9994				130	17.9513	3.9641				130	19.7835	7.742	130	28.0292	14.4677	130	24.1972	11.4783				130	25.9602	12.108	130	15.1606	5.8244	130	19.0274	5.553	130	13.7091
												131	38.968	23.6919	131	21.1904	13.5657				131	16.2527	2.2655				131	22.2239	10.1824	131	29.5468	15.9853	131	21.7901	9.0712				131	24.4205	10.5683	131	16.2347	6.8985	131	24.8152	11.3408	131	15.4714
												132	48.5366	33.2605	132	17.3776	9.7529				132	19.7702	5.783				132	16.4547	4.4132	132	34.879	21.3175	132	22.2933	9.5744				132	24.0367	10.1845	132	22.798	13.4618				132	17.357
												133	38.2344	22.9583	133	19.7806	12.1559				133	15.8529	1.8657				133	17.9398	5.8983	133	36.6979	23.1364	133	22.1458	9.4269				133	21.886	8.0338	133	23.8661	14.5299				133	14.0344
												134	31.5692	16.2931	134	18.6609	11.0362				134	16.5566	2.5694				134	15.3318	3.2903	134	34.6521	21.0906	134	28.4136	15.6947				134	22.1378	8.2856	134	16.1948	6.8586				134	21.8621
												135	26.0164	10.7403							135	14.8606	0.8734				135	13.716	1.6745	135	35.5635	22.002	135	20.6483	7.9294				135	17.832	3.9798	135	19.5651	10.2289				135	18.889
												136	26.7991	11.523							136	15.3244	1.3372				136	18.5194	6.4779	136	35.1622	21.6007	136	30.5271	17.8082				136	14.8949	1.0427	136	18.2002	8.864				136	26.4496
												137	34.9214	19.6453							137	14.5882	0.601				137	15.5897	3.5482	137	27.1726	13.6111	137	36.4321	23.7132				137	18.6678	4.8156	137	13.6673	4.3311				137	27.2559
												138	24.6522	9.3761							138	24.6374	10.6502				138	12.5278	0.4863	138	31.0965	17.535	138	34.6271	21.9082				138	21.2205	7.3683	138	15.1806	5.8444				138	24.9238
												139	16.0893	0.8132							139	17.5398	3.5526				139	12.0415	0	139	27.5114	13.9499	139	29.3997	16.6808				139	22.0989	8.2467	139	15.5907	6.2545				139	24.6881
												140	20.2805	5.0044							140	16.7627	2.7755				140	13.6779	1.6364	140	24.691	11.1295	140	28.3713	15.6524				140	17.1236	3.2714	140	13.7173	4.3811				140	23.3887
												141	19.46	4.1839							141	25.5938	11.6066				141	14.9129	2.8714	141	24.0405	10.479	141	25.1803	12.4614				141	18.7186	4.8664	141	11.2566	1.9204				141	24.8233
												142	24.7852	9.5091							142	31.2385	17.2513				142	16.5916	4.5501	142	30.5143	16.9528	142	30.8812	18.1623				142	19.9398	6.0876	142	11.2656	1.9294				142	24.5518
												143	18.7797	3.5036							143	25.4228	11.4356				143	14.0993	2.0578	143	32.8217	19.2602	143	25.3737	12.6548				143	22.2486	8.3964	143	9.3362	0				143	20.9366
												144	26.8087	11.5326							144	21.3589	7.3717				144	15.1081	3.0666	144	31.667	18.1055	144	21.7023	8.9834				144	25.8491	11.9969	144	11.4534	2.1172				144	20.3794
																					145	17.094	3.1068				145	20.6977	8.6562	145	30.164	16.6025							145	30.1451	16.2929	145	9.9519	0.6157				145	12.8887
																					146	15.6961	1.7089				146	19.3975	7.356	146	36.3445	22.783							146	19.9586	6.1064	146	11.7558	2.4196				146	19.088
																					147	14.8203	0.8331				147	22.0189	9.9774	147	35.1124	21.5509							147	23.3542	9.502	147	12.0055	2.6693				147	21.3296
																					148	17.0716	3.0844				148	24.3241	12.2826	148	34.267	20.7055							148	29.2493	15.3971	148	10.4386	1.1024				148	16.3609
																					149	17.971	3.9838				149	29.0894	17.0479	149	33.7798	20.2183										149	11.9843	2.6481				149	17.9136
																					150	17.0705	3.0833				150	27.5313	15.4898	150	29.4496	15.8881										150	15.0645	5.7283				150	13.9263
																					151	21.3314	7.3442				151	23.2568	11.2153													151	15.8813	6.5451				151	13.1308
																					152	22.0029	8.0157				152	20.6248	8.5833													152	15.6592	6.323				152	13.119
																					153	23.7539	9.7667				153	24.0264	11.9849													153	16.8913	7.5551				153	18.275
																					154	21.4994	7.5122				154	20.8537	8.8122													154	14.8241	5.4879				154	19.343
																					155	21.5386	7.5514				155	16.255	4.2135													155	16.1949	6.8587				155	20.2789
																																										156	15.6779	6.3417				156	16.8615
																																										157	16.4114	7.0752				157	18.7564
																																										158	17.7703	8.4341
																																										159	17.4046	8.0684
																																										160	13.5911	4.2549
								Mean of grey values			12.3268			9.8728			9.22843			10.5197			7.48987			13.3255			10.4363			10.8341			10.7358			14.206			9.75959			8.87689			9.05579
								Cell	meru1 1			meru1 2			meru1 3			meru1 4			meru1 5			meru1 6			meru1 7			meru1 8			meru1 9			meru1 10			meru1 11			meru1 12			meru1 13			meru1 14
									N	Raw grey value	Grey value k	N	Raw grey value	Grey value k	N	Raw grey value	Grey value k	N	Raw grey value	Grey value k	N	Raw grey value	Grey value k	N	Raw grey value	Grey value k	N	Raw grey value	Grey value k	N	Raw grey value	Grey value k	N	Raw grey value	Grey value k	N	Raw grey value	Grey value k	N	Raw grey value	Grey value k	N	Raw grey value	Grey value k	N	Raw grey value	Grey value k	N	Raw grey value
									1	30.7909	13.0108	1	23.2916	6.496	1	34.1877	20.6233	1	18.8537	5.2344	1	32.1726	18.3475	1	17.5537	3.2369	1	25.9483	12.5763	1	38.585	21.1712	1	19.5835	4.4067	1	15.3501	1.7996	1	25.8885	9.1349	1	30.461	15.513	1	38.0072	20.943	1	37.4132
									2	32.4264	14.6463	2	22.4601	5.6645	2	26.2814	12.717	2	16.9926	3.3733	2	27.9624	14.1373	2	18.2977	3.9809	2	21.4743	8.1023	2	34.6531	17.2393	2	33.4812	18.3044	2	15.8599	2.3094	2	26.9138	10.1602	2	22.7298	7.7818	2	31.5621	14.4979	2	32.3538
									3	33.136	15.3559	3	19.9233	3.1277	3	21.8575	8.2931	3	23.0118	9.3925	3	22.4736	8.6485	3	21.7765	7.4597	3	21.3303	7.9583	3	29.1759	11.7621	3	31.7238	16.547	3	20.1787	6.6282	3	25.5326	8.779	3	24.8331	9.8851	3	30.2728	13.2086	3	25.5918
									4	27.3793	9.5992	4	21.1207	4.3251	4	19.1273	5.5629	4	27.5204	13.9011	4	21.0789	7.2538	4	29.5242	15.2074	4	23.5319	10.1599	4	25.9222	8.5084	4	27.1333	11.9565	4	18.0263	4.4758	4	21.0634	4.3098	4	20.5622	5.6142	4	37.1142	20.05	4	31.8787
									5	29.9842	12.2041	5	17.6512	0.8556	5	18.3423	4.7779	5	26.1863	12.567	5	25.6809	11.8558	5	33.7001	19.3833	5	26.3293	12.9573	5	28.9861	11.5723	5	30.6102	15.4334	5	18.5315	4.981	5	20.2718	3.5182	5	21.0562	6.1082	5	37.0988	20.0346	5	29.4023
									6	29.1361	11.356	6	21.3545	4.5589	6	17.2539	3.6895	6	25.6817	12.0624	6	21.5031	7.678	6	27.3738	13.057	6	24.6474	11.2754	6	21.1446	3.7308	6	30.0952	14.9184	6	23.2617	9.7112	6	30.7784	14.0248	6	21.9737	7.0257	6	29.251	12.1868	6	22.1375
									7	27.6007	9.8206	7	24.0936	7.298	7	13.5644	0	7	21.3556	7.7363	7	22.5011	8.676	7	28.6282	14.3114	7	19.7206	6.3486	7	24.0414	6.6276	7	30.0628	14.886	7	20.0528	6.5023	7	27.5465	10.7929	7	26.4856	11.5376	7	34.2845	17.2203	7	23.4469
									8	20.0951	2.315	8	25.6176	8.822	8	14.3735	0.8091	8	27.967	14.3477	8	24.9862	11.1611	8	27.4603	13.1435	8	19.5421	6.1701	8	29.6472	12.2334	8	25.102	9.9252	8	20.5801	7.0296	8	24.99	8.2364	8	22.0739	7.1259	8	35.5327	18.4685	8	25.561
									9	22.882	5.1019	9	24.3676	7.572	9	17.1562	3.5918	9	26.1344	12.5151	9	19.2059	5.3808	9	21.0057	6.6889	9	21.6655	8.2935	9	22.1188	4.705	9	16.615	1.4382	9	24.6481	11.0976	9	21.1	4.3464	9	19.1335	4.1855	9	30.396	13.3318	9	23.8363
									10	26.9701	9.19	10	20.7625	3.9669	10	18.0207	4.4563	10	23.7348	10.1155	10	19.7492	5.9241	10	24.8381	10.5213	10	27.3326	13.9606	10	28.6665	11.2527	10	20.7435	5.5667	10	27.4545	13.904	10	24.9134	8.1598	10	19.7654	4.8174	10	24.2885	7.2243	10	21.2126
									11	27.6236	9.8435	11	24.7845	7.9889	11	20.9015	7.3371	11	21.5518	7.9325	11	28.2313	14.4062	11	30.7667	16.4499	11	27.8205	14.4485	11	32.8035	15.3897	11	20.3668	5.19	11	22.1899	8.6394	11	23.9272	7.1736	11	18.836	3.888	11	27.7528	10.6886	11	22.5213
									12	29.16	11.3799	12	27.2998	10.5042	12	23.4987	9.9343	12	21.5483	7.929	12	27.1166	13.2915	12	29.9423	15.6255	12	21.2372	7.8652	12	31.6749	14.2611	12	18.402	3.2252	12	20.2434	6.6929	12	23.9256	7.172	12	18.1448	3.1968	12	32.2315	15.1673	12	20.733
									13	30.8968	13.1167	13	24.5831	7.7875	13	23.2447	9.6803	13	19.8502	6.2309	13	26.8295	13.0044	13	48.0411	33.7243	13	22.5516	9.1796	13	27.8817	10.4679	13	23.636	8.4592	13	23.8768	10.3263	13	22.5055	5.7519	13	19.5224	4.5744	13	42.6167	25.5525	13	21.663
									14	27.3667	9.5866	14	27.2368	10.4412	14	19.1132	5.5488	14	17.5832	3.9639	14	22.4462	8.6211	14	41.5913	27.2745	14	23.9298	10.5578	14	28.004	10.5902	14	30.2944	15.1176	14	27.7118	14.1613	14	26.6194	9.8658	14	24.9667	10.0187	14	50.6258	33.5616	14	21.6459
									15	23.1142	5.3341	15	29.0572	12.2616	15	17.1105	3.5461	15	21.6722	8.0529	15	22.1414	8.3163	15	33.2919	18.9751	15	28.3886	15.0166	15	30.7285	13.3147	15	30.6004	15.4236	15	34.9882	21.4377	15	20.4227	3.6691	15	21.1197	6.1717	15	32.7945	15.7303	15	27.0559
									16	27.9031	10.123	16	31.3819	14.5863	16	15.8213	2.2569	16	23.3545	9.7352	16	25.1285	11.3034	16	34.7736	20.4568	16	24.7123	11.3403	16	34.6608	17.247	16	24.0793	8.9025	16	29.0374	15.4869	16	17.0642	0.3106	16	19.5851	4.6371	16	37.6702	20.606	16	28.905
									17	25.7323	7.9522	17	29.6596	12.864	17	21.5588	7.9944	17	22.1464	8.5271	17	23.964	10.1389	17	32.091	17.7742	17	26.7273	13.3553	17	21.3598	3.946	17	20.2452	5.0684	17	24.4265	10.876	17	20.1739	3.4203	17	25.4335	10.4855	17	35.2298	18.1656	17	31.3762
									18	23.7879	6.0078	18	25.7157	8.9201	18	25.0673	11.5029	18	19.4987	5.8794	18	29.3231	15.498	18	27.3894	13.0726	18	29.44	16.068	18	21.058	3.6442	18	28.8692	13.6924	18	26.7334	13.1829	18	20.1949	3.4413	18	18.2092	3.2612	18	33.7961	16.7319	18	32.673
									19	23.8947	6.1146	19	22.8152	6.0196	19	20.799	7.2346	19	20.9636	7.3443	19	28.105	14.2799	19	37.1641	22.8473	19	42.7935	29.4215	19	19.6444	2.2306	19	28.7885	13.6117	19	31.4803	17.9298	19	17.4462	0.6926	19	17.9936	3.0456	19	25.359	8.2948	19	35.8712
									20	24.2466	6.4665	20	20.7017	3.9061	20	22.5488	8.9844	20	19.3037	5.6844	20	23.7705	9.9454	20	45.7559	31.4391	20	30.5913	17.2193	20	21.2139	3.8001	20	28.3268	13.15	20	33.2412	19.6907	20	19.1745	2.4209	20	25.0899	10.1419	20	22.7766	5.7124	20	27.1422
									21	24.8971	7.117	21	18.1891	1.3935	21	16.5112	2.9468	21	19.3548	5.7355	21	21.9715	8.1464	21	38.7973	24.4805	21	19.8841	6.5121	21	28.7183	11.3045	21	35.056	19.8792	21	28.8192	15.2687	21	31.7168	14.9632	21	25.9731	11.0251	21	22.7175	5.6533	21	27.681
									22	23.7626	5.9825	22	20.058	3.2624	22	23.2263	9.6619	22	19.1279	5.5086	22	18.6843	4.8592	22	31.6966	17.3798	22	22.2569	8.8849	22	29.6743	12.2605	22	30.0765	14.8997	22	35.9917	22.4412	22	34.825	18.0714	22	25.4776	10.5296	22	25.7837	8.7195	22	30.066
									23	30.4654	12.6853	23	20.4153	3.6197	23	21.4933	7.9289	23	20.3887	6.7694	23	21.5489	7.7238	23	28.1198	13.803	23	19.1327	5.7607	23	26.7583	9.3445	23	25.4124	10.2356	23	28.6839	15.1334	23	29.5061	12.7525	23	17.0502	2.1022	23	30.0755	13.0113	23	30.5088
									24	32.3524	14.5723	24	21.8535	5.0579	24	25.7188	12.1544	24	32.0806	18.4613	24	23.5806	9.7555	24	24.1378	9.821	24	23.5139	10.1419	24	20.451	3.0372	24	22.5844	7.4076	24	25.0623	11.5118	24	25.5352	8.7816	24	25.3906	10.4426	24	30.7716	13.7074	24	31.2494
									25	28.1373	10.3572	25	21.5344	4.7388	25	29.005	15.4406	25	32.6807	19.0614	25	22.9669	9.1418	25	22.1275	7.8107	25	19.9034	6.5314	25	18.6318	1.218	25	18.7635	3.5867	25	24.3336	10.7831	25	26.8699	10.1163	25	25.248	10.3	25	36.6658	19.6016	25	30.0189
									26	26.3898	8.6097	26	24.1612	7.3656	26	25.7687	12.2043	26	38.4604	24.8411	26	23.0051	9.18	26	26.2247	11.9079	26	20.2925	6.9205	26	18.3672	0.9534	26	20.7968	5.62	26	25.1616	11.6111	26	21.5598	4.8062	26	21.8368	6.8888	26	38.7681	21.7039	26	31.7643
									27	25.2236	7.4435	27	24.5824	7.7868	27	18.4988	4.9344	27	34.2678	20.6485	27	29.4501	15.625	27	26.4887	12.1719	27	28.5343	15.1623	27	20.616	3.2022	27	39.6726	24.4958	27	31.4372	17.8867	27	22.3607	5.6071	27	28.0768	13.1288	27	31.1756	14.1114	27	28.4932
									28	22.3552	4.5751	28	23.0212	6.2256	28	17.6883	4.1239	28	33.6191	19.9998	28	30.0831	16.258	28	16.456	2.1392	28	31.2455	17.8735	28	18.1156	0.7018	28	48.9519	33.7751	28	33.9472	20.3967	28	26.3412	9.5876	28	22.9335	7.9855	28	29.8237	12.7595	28	28.8795
									29	28.7184	10.9383	29	19.9365	3.1409	29	17.4987	3.9343	29	32.4495	18.8302	29	28.806	14.9809	29	20.4068	6.09	29	29.3518	15.9798	29	19.9004	2.4866	29	49.3336	34.1568	29	30.7241	17.1736	29	21.3336	4.58	29	16.9174	1.9694	29	33.077	16.0128	29	29.8125
									30	27.584	9.8039	30	26.9411	10.1455	30	19.3606	5.7962	30	40.2247	26.6054	30	36.9272	23.1021	30	20.1657	5.8489	30	25.4755	12.1035	30	18.8586	1.4448	30	54.1773	39.0005	30	33.4239	19.8734	30	24.9813	8.2277	30	19.7209	4.7729	30	28.5325	11.4683	30	29.3473
									31	23.7815	6.0014	31	32.0814	15.2858	31	23.5121	9.9477	31	33.6987	20.0794	31	40.907	27.0819	31	21.1711	6.8543	31	19.383	6.011	31	20.3133	2.8995	31	58.049	42.8722	31	37.8755	24.325	31	27.9492	11.1956	31	21.6939	6.7459	31	27.8681	10.8039	31	28.0742
									32	23.7256	5.9455	32	41.6743	24.8787	32	22.0245	8.4601	32	28.1965	14.5772	32	42.0583	28.2332	32	18.8191	4.5023	32	18.3683	4.9963	32	18.2738	0.86	32	42.7487	27.5719	32	30.4707	16.9202	32	27.1842	10.4306	32	18.3809	3.4329	32	29.7844	12.7202	32	33.1468
									33	23.8436	6.0635	33	29.5619	12.7663	33	22.8592	9.2948	33	33.4704	19.8511	33	35.2773	21.4522	33	17.6046	3.2878	33	24.5789	11.2069	33	26.0021	8.5883	33	27.4628	12.286	33	32.3872	18.8367	33	24.6016	7.848	33	18.456	3.508	33	31.4152	14.351	33	30.5176
									34	25.728	7.9479	34	28.0905	11.2949	34	20.9106	7.3462	34	32.8921	19.2728	34	33.0556	19.2305	34	20.1212	5.8044	34	26.085	12.713	34	27.74	10.3262	34	22.4671	7.2903	34	27.5947	14.0442	34	29.1347	12.3811	34	17.874	2.926	34	29.6462	12.582	34	22.8484
									35	30.3637	12.5836	35	27.5566	10.761	35	28.1799	14.6155	35	18.385	4.7657	35	33.5803	19.7552	35	20.0528	5.736	35	25.452	12.08	35	30.0217	12.6079	35	30.8194	15.6426	35	27.8734	14.3229	35	27.6009	10.8473	35	17.6819	2.7339	35	26.6861	9.6219	35	28.5939
									36	37.5089	19.7288	36	36.7817	19.9861	36	39.7642	26.1998	36	19.1269	5.5076	36	43.8119	29.9868	36	19.1306	4.8138	36	24.1883	10.8163	36	35.9627	18.5489	36	28.2145	13.0377	36	26.2079	12.6574	36	22.1612	5.4076	36	19.9015	4.9535	36	21.9611	4.8969	36	32.0999
									37	36.0128	18.2327	37	35.4944	18.6988	37	22.7481	9.1837	37	19.9947	6.3754	37	45.5528	31.7277	37	22.0191	7.7023	37	13.8747	0.5027	37	29.2289	11.8151	37	24.1819	9.0051	37	27.7323	14.1818	37	24.6232	7.8696	37	18.4001	3.4521	37	33.7897	16.7255	37	29.7971
									38	31.254	13.4739	38	25.6957	8.9001	38	20.7034	7.139	38	22.4588	8.8395	38	37.3174	23.4923	38	28.8871	14.5703	38	13.372	0	38	27.7368	10.323	38	20.065	4.8882	38	25.4871	11.9366	38	34.1209	17.3673	38	15.0113	0.0633	38	29.2498	12.1856	38	25.122
									39	26.155	8.3749	39	31.6565	14.8609	39	19.7327	6.1683	39	19.8269	6.2076	39	31.7374	17.9123	39	24.9181	10.6013	39	13.7628	0.3908	39	26.2017	8.7879	39	21.3981	6.2213	39	20.9456	7.3951	39	30.6923	13.9387	39	14.948	0	39	29.0362	11.972	39	18.8077
									40	26.5525	8.7724	40	40.5098	23.7142	40	23.1537	9.5893	40	22.8008	9.1815	40	40.2332	26.4081	40	21.9183	7.6015	40	20.3994	7.0274	40	25.4125	7.9987	40	20.057	4.8802	40	22.7024	9.1519	40	26.8732	10.1196	40	22.7788	7.8308	40	26.6979	9.6337	40	21.3993
									41	28.3933	10.6132	41	33.3061	16.5105	41	32.4071	18.8427	41	26.5135	12.8942	41	30.7699	16.9448	41	14.7192	0.4024	41	27.8725	14.5005	41	29.4847	12.0709	41	18.8413	3.6645	41	32.785	19.2345	41	33.3468	16.5932	41	30.0646	15.1166	41	28.408	11.3438	41	27.7598
									42	25.2983	7.5182	42	28.4851	11.6895	42	32.7983	19.2339	42	23.774	10.1547	42	29.2045	15.3794	42	14.3168	0	42	34.9406	21.5686	42	23.6758	6.262	42	23.9783	8.8015	42	37.5477	23.9972	42	27.6081	10.8545	42	30.5628	15.6148	42	21.0079	3.9437	42	22.3151
									43	27.2426	9.4625	43	28.6876	11.892	43	28.7632	15.1988	43	29.9879	16.3686	43	30.7754	16.9503	43	18.3346	4.0178	43	37.4497	24.0777	43	21.7019	4.2881	43	29.7817	14.6049	43	24.4567	10.9062	43	28.0688	11.3152	43	31.1683	16.2203	43	20.299	3.2348	43	21.2546
									44	31.7138	13.9337	44	37.2784	20.4828	44	21.6184	8.054	44	39.7759	26.1566	44	29.1479	15.3228	44	23.9372	9.6204	44	36.344	22.972	44	19.9379	2.5241	44	29.5378	14.361	44	27.3048	13.7543	44	30.0566	13.303	44	25.9617	11.0137	44	17.0642	0	44	24.4656
									45	24.6543	6.8742	45	39.3892	22.5936	45	21.3413	7.7769	45	51.8529	38.2336	45	26.7607	12.9356	45	14.4664	0.1496	45	31.0767	17.7047	45	26.7466	9.3328	45	36.1274	20.9506	45	23.8606	10.3101	45	30.9765	14.2229	45	20.009	5.061	45	27.662	10.5978	45	27.7716
									46	29.0269	11.2468	46	30.2198	13.4242	46	24.1753	10.6109	46	53.6135	39.9942	46	24.1325	10.3074	46	18.7037	4.3869	46	27.1806	13.8086	46	32.1596	14.7458	46	40.5841	25.4073	46	28.0204	14.4699	46	29.53	12.7764	46	23.8837	8.9357	46	30.9622	13.898	46	26.7365
									47	30.2032	12.4231	47	26.5884	9.7928	47	23.1456	9.5812	47	49.3586	35.7393	47	30.2672	16.4421	47	17.0256	2.7088	47	30.5063	17.1343	47	38.742	21.3282	47	32.6737	17.4969	47	20.382	6.8315	47	32.2049	15.4513	47	22.8067	7.8587	47	21.1907	4.1265	47	23.4948
									48	32.7761	14.996	48	24.7446	7.949	48	30.2659	16.7015	48	30.9085	17.2892	48	32.6639	18.8388	48	21.2264	6.9096	48	27.1086	13.7366	48	36.1336	18.7198	48	26.313	11.1362	48	19.4936	5.9431	48	31.593	14.8394	48	22.0908	7.1428	48	18.927	1.8628	48	26.3093
									49	31.1471	13.367	49	22.5312	5.7356	49	38.5018	24.9374	49	32.5753	18.956	49	27.5972	13.7721	49	24.125	9.8082	49	21.981	8.609	49	31.7638	14.35	49	31.8778	16.701	49	21.8126	8.2621	49	29.4359	12.6823	49	21.5511	6.6031	49	21.3088	4.2446	49	34.5084
									50	29.6537	11.8736	50	25.3365	8.5409	50	29.8526	16.2882	50	34.7194	21.1001	50	25.0392	11.2141	50	27.4391	13.1223	50	32.2328	18.8608	50	36.743	19.3292	50	34.7367	19.5599	50	23.5742	10.0237	50	31.7908	15.0372	50	24.8595	9.9115	50	22.3049	5.2407	50	42.5059
									51	24.5991	6.819	51	26.0633	9.2677	51	28.9675	15.4031	51	30.0513	16.432	51	25.8095	11.9844	51	26.0373	11.7205	51	29.2393	15.8673	51	35.6507	18.2369	51	29.8039	14.6271	51	21.6036	8.0531	51	28.6295	11.8759	51	21.5314	6.5834	51	27.3228	10.2586	51	31.7823
									52	23.9137	6.1336	52	28.0797	11.2841	52	26.1161	12.5517	52	35.3761	21.7568	52	24.1357	10.3106	52	29.5556	15.2388	52	22.9972	9.6252	52	40.94	23.5262	52	21.9525	6.7757	52	22.2615	8.711	52	25.3531	8.5995	52	21.7099	6.7619	52	24.5617	7.4975	52	36.0258
									53	28.1518	10.3717	53	33.871	17.0754	53	31.0907	17.5263	53	29.3369	15.7176	53	26.8367	13.0116	53	32.3016	17.9848	53	17.3545	3.9825	53	28.3591	10.9453	53	18.8362	3.6594	53	21.9125	8.362	53	29.0558	12.3022	53	30.5667	15.6187	53	24.1515	7.0873	53	47.2207
									54	32.428	14.6479	54	37.9034	21.1078	54	27.2613	13.6969	54	17.7744	4.1551	54	33.3599	19.5348	54	23.7214	9.4046	54	19.2721	5.9001	54	24.2822	6.8684	54	18.6187	3.4419	54	22.4483	8.8978	54	31.1856	14.432	54	26.8297	11.8817	54	26.2056	9.1414	54	60.2038
									55	28.6145	10.8344	55	30.9826	14.187	55	28.79	15.2256	55	24.6112	10.9919	55	41.0479	27.2228	55	27.4386	13.1218	55	17.6654	4.2934	55	26.6811	9.2673	55	17.6629	2.4861	55	18.4604	4.9099	55	34.6096	17.856	55	22.5861	7.6381	55	24.9666	7.9024	55	45.3981
									56	25.8275	8.0474	56	22.72	5.9244	56	29.1015	15.5371	56	18.0234	4.4041	56	48.4129	34.5878	56	28.3627	14.0459	56	17.6576	4.2856	56	30.1495	12.7357	56	17.4191	2.2423	56	16.3591	2.8086	56	31.1282	14.3746	56	20.9337	5.9857	56	22.1121	5.0479	56	39.1915
									57	27.4096	9.6295	57	22.2773	5.4817	57	24.0164	10.452	57	19.7811	6.1618	57	46.17	32.3449	57	24.6795	10.3627	57	14.143	0.771	57	28.9019	11.4881	57	19.9719	4.7951	57	19.6454	6.0949	57	39.853	23.0994	57	18.448	3.5	57	22.4263	5.3621	57	38.4712
									58	24.6219	6.8418	58	29.3774	12.5818	58	27.1296	13.5652	58	18.3081	4.6888	58	42.541	28.7159	58	24.3531	10.0363	58	16.3207	2.9487	58	27.5238	10.11	58	26.8796	11.7028	58	17.3018	3.7513	58	41.1873	24.4337	58	18.6653	3.7173	58	25.4989	8.4347	58	28.031
									59	25.2751	7.495	59	33.1532	16.3576	59	20.5271	6.9627	59	18.6696	5.0503	59	34.7894	20.9643	59	18.5142	4.1974	59	18.8786	5.5066	59	20.5295	3.1157	59	35.4021	20.2253	59	19.9664	6.4159	59	43.2455	26.4919	59	21.5033	6.5553	59	29.65	12.5858	59	32.8511
									60	27.6024	9.8223	60	37.4212	20.6256	60	18.3095	4.7451	60	21.6692	8.0499	60	32.9473	19.1222	60	25.4373	11.1205	60	18.0757	4.7037	60	24.8745	7.4607	60	35.4187	20.2419	60	18.2979	4.7474	60	37.5634	20.8098	60	21	6.052	60	28.7793	11.7151	60	30.9634
									61	31.3578	13.5777	61	33.4551	16.6595	61	14.1598	0.5954	61	26.3796	12.7603	61	29.244	15.4189	61	31.701	17.3842	61	18.4197	5.0477	61	20.4852	3.0714	61	25.7277	10.5509	61	15.1746	1.6241	61	33.5064	16.7528	61	25.1307	10.1827	61	31.0829	14.0187	61	28.5543
									62	37.7035	19.9234	62	34.9241	18.1285	62	17.9544	4.39	62	27.1646	13.5453	62	23.1248	9.2997	62	29.9899	15.6731	62	19.6892	6.3172	62	24.8369	7.4231	62	21.8242	6.6474	62	20.0224	6.4719	62	31.9724	15.2188	62	22.4073	7.4593	62	30.975	13.9108	62	32.2257
									63	36.4324	18.6523	63	30.3485	13.5529	63	23.7464	10.182	63	20.1631	6.5438	63	26.3575	12.5324	63	25.1654	10.8486	63	19.7757	6.4037	63	19.2107	1.7969	63	21.4812	6.3044	63	19.5806	6.0301	63	38.4204	21.6668	63	25.1379	10.1899	63	27.5011	10.4369	63	36.5479
									64	25.9998	8.2197	64	30.3437	13.5481	64	19.9361	6.3717	64	21.4655	7.8462	64	27.7426	13.9175	64	22.9821	8.6653	64	25.8719	12.4999	64	19.6051	2.1913	64	22.4793	7.3025	64	20.7017	7.1512	64	42.5494	25.7958	64	23.3809	8.4329	64	22.0848	5.0206	64	41.1604
									65	30.304	12.5239	65	27.715	10.9194	65	17.0933	3.5289	65	22.7208	9.1015	65	24.9694	11.1443	65	24.0332	9.7164	65	23.8084	10.4364	65	23.2668	5.853	65	20.0951	4.9183	65	21.6683	8.1178	65	40.7501	23.9965	65	21.59	6.642	65	23.7452	6.681	65	32.4729
									66	32.1284	14.3483	66	27.9474	11.1518	66	16.6299	3.0655	66	23.7123	10.093	66	23.5774	9.7523	66	24.2178	9.901	66	20.0157	6.6437	66	25.9934	8.5796	66	18.454	3.2772	66	20.9629	7.4124	66	36.0613	19.3077	66	22.567	7.619	66	30.8554	13.7912	66	29.1984
									67	26.5522	8.7721	67	30.5941	13.7985	67	16.4535	2.8891	67	25.4358	11.8165	67	18.5026	4.6775	67	26.52	12.2032	67	17.3108	3.9388	67	28.0738	10.66	67	17.4396	2.2628	67	20.3519	6.8014	67	29.2301	12.4765	67	22.3606	7.4126	67	24.1093	7.0451	67	20.8029
									68	20.56	2.7799	68	38.1056	21.31	68	18.4162	4.8518	68	25.5521	11.9328	68	24.582	10.7569	68	24.4627	10.1459	68	15.7425	2.3705	68	31.4256	14.0118	68	19.8566	4.6798	68	25.6453	12.0948	68	26.1489	9.3953	68	16.5223	1.5743	68	20.8019	3.7377	68	30.7639
									69	24.925	7.1449	69	31.7951	14.9995	69	23.237	9.6726	69	22.3528	8.7335	69	27.6038	13.7787	69	26.1485	11.8317	69	17.5716	4.1996	69	27.2298	9.816	69	17.6497	2.4729	69	29.176	15.6255	69	34.8077	18.0541	69	17.3087	2.3607	69	24.8564	7.7922	69	30.926
									70	31.4959	13.7158	70	30.2158	13.4202	70	20.84	7.2756	70	20.4948	6.8755	70	29.5858	15.7607	70	23.582	9.2652	70	19.3334	5.9614	70	23.9259	6.5121	70	20.5503	5.3735	70	39.7503	26.1998	70	31.4962	14.7426	70	15.3685	0.4205	70	19.4752	2.411	70	27.1839
									71	37.1717	19.3916	71	30.6446	13.849	71	24.6581	11.0937	71	18.3528	4.7335	71	29.534	15.7089	71	19.57	5.2532	71	19.7342	6.3622	71	23.4684	6.0546	71	24.9803	9.8035	71	37.2632	23.7127	71	26.6849	9.9313	71	17.0702	2.1222	71	21.6668	4.6026	71	21.4065
									72	38.7168	20.9367	72	23.2102	6.4146	72	30.2485	16.6841	72	21.7086	8.0893	72	35.3139	21.4888	72	17.9336	3.6168	72	17.3577	3.9857	72	23.1897	5.7759	72	18.1281	2.9513	72	25.0244	11.4739	72	26.9295	10.1759	72	18.9408	3.9928	72	24.5346	7.4704	72	26.8443
									73	45.735	27.9549	73	24.9046	8.109	73	29.6003	16.0359	73	24.6687	11.0494	73	41.7583	27.9332	73	24.2024	9.8856	73	24.4856	11.1136	73	26.4049	8.9911	73	18.188	3.0112	73	23.5445	9.994	73	27.052	10.2984	73	18.9245	3.9765	73	26.1966	9.1324	73	28.2598
									74	42.4453	24.6652	74	26.1721	9.3765	74	33.0537	19.4893	74	20.3969	6.7776	74	40.0795	26.2544	74	24.9072	10.5904	74	31.3295	17.9575	74	31.8185	14.4047	74	18.9645	3.7877	74	20.1271	6.5766	74	27.3216	10.568	74	20.9678	6.0198	74	26.0013	8.9371	74	28.2811
									75	32.6678	14.8877	75	31.7725	14.9769	75	30.2254	16.661	75	17.6906	4.0713	75	43.0108	29.1857	75	22.1442	7.8274	75	33.0247	19.6527	75	35.9084	18.4946	75	23.828	8.6512	75	28.1242	14.5737	75	31.3607	14.6071	75	18.9078	3.9598	75	30.0015	12.9373	75	35.695
									76	30.4499	12.6698	76	27.3739	10.5783	76	31.0769	17.5125	76	20.0912	6.4719	76	29.2286	15.4035	76	25.4446	11.1278	76	31.9924	18.6204	76	29.4387	12.0249	76	24.1732	8.9964	76	20.287	6.7365	76	29.5454	12.7918	76	17.3952	2.4472	76	28.7649	11.7007	76	35.597
									77	28.1733	10.3932	77	29.1199	12.3243	77	39.0991	25.5347	77	17.6203	4.001	77	22.9762	9.1511	77	24.5249	10.2081	77	27.8788	14.5068	77	28.3423	10.9285	77	23.2631	8.0863	77	17.1716	3.6211	77	33.2347	16.4811	77	21.2385	6.2905	77	24.5617	7.4975	77	32.376
									78	35.8985	18.1184	78	29.8441	13.0485	78	38.7697	25.2053	78	25.6969	12.0776	78	27.9173	14.0922	78	19.9061	5.5893	78	28.1314	14.7594	78	30.8569	13.4431	78	22.4702	7.2934	78	26.7583	13.2078	78	25.2807	8.5271	78	20.7394	5.7914	78	28.052	10.9878	78	27.6034
									79	40.7838	23.0037	79	26.8132	10.0176	79	32.8871	19.3227	79	21.4822	7.8629	79	27.7069	13.8818	79	22.7112	8.3944	79	26.9705	13.5985	79	32.8016	15.3878	79	19.0908	3.914	79	26.9795	13.429	79	21.013	4.2594	79	20.2437	5.2957	79	20.0353	2.9711	79	22.59
									80	36.8602	19.0801	80	24.6621	7.8665	80	35.2875	21.7231	80	21.2233	7.604	80	29.4591	15.634	80	20.2547	5.9379	80	23.2596	9.8876	80	26.1849	8.7711	80	25.4969	10.3201	80	28.1863	14.6358	80	22.0868	5.3332	80	19.9633	5.0153	80	24.7958	7.7316	80	18.7423
									81	37.9353	20.1552	81	26.0105	9.2149	81	27.2043	13.6399	81	24.6966	11.0773	81	27.2845	13.4594	81	20.9215	6.6047	81	27.1315	13.7595	81	29.018	11.6042	81	21.8013	6.6245	81	24.0181	10.4676	81	25.9206	9.167	81	17.1458	2.1978	81	37.3733	20.3091	81	23.0785
									82	45.2874	27.5073	82	26.6213	9.8257	82	26.2416	12.6772	82	31.717	18.0977	82	25.7399	11.9148	82	23.892	9.5752	82	34.7071	21.3351	82	24.3557	6.9419	82	20.7718	5.595	82	23.3537	9.8032	82	34.0317	17.2781	82	15.7513	0.8033	82	40.1447	23.0805	82	21.7904
									83	38.0793	20.2992	83	28.502	11.7064	83	26.4214	12.857	83	36.7935	23.1742	83	22.6682	8.8431	83	24.0144	9.6976	83	38.7858	25.4138	83	26.4462	9.0324	83	22.6659	7.4891	83	28.187	14.6365	83	35.0635	18.3099	83	17.0257	2.0777	83	37.6625	20.5983	83	19.5182
									84	32.1795	14.3994	84	29.2048	12.4092	84	22.7801	9.2157	84	37.4582	23.8389	84	22.91	9.0849	84	22.8586	8.5418	84	28.5366	15.1646	84	26.7135	9.2997	84	20.9053	5.7285	84	29.8996	16.3491	84	33.8404	17.0868	84	22.5115	7.5635	84	30.7922	13.728	84	16.129
									85	34.0343	16.2542	85	22.4784	5.6828	85	30.4801	16.9157	85	33.0902	19.4709	85	18.3166	4.4915	85	18.0424	3.7256	85	20.7058	7.3338	85	26.3598	8.946	85	26.5484	11.3716	85	18.8348	5.2843	85	36.171	19.4174	85	34.4238	19.4758	85	34.5006	17.4364	85	14.9313
									86	34.967	17.1869	86	20.3141	3.5185	86	35.7302	22.1658	86	25.7782	12.1589	86	20.5028	6.6777	86	20.0188	5.702	86	26.5734	13.2014	86	29.4893	12.0755	86	27.399	12.2222	86	18.6687	5.1182	86	28.1146	11.361	86	25.9069	10.9589	86	48.4591	31.3949	86	17.9541
									87	40.536	22.7559	87	20.172	3.3764	87	33.8014	20.237	87	24.9162	11.2969	87	27.2115	13.3864	87	20.9036	6.5868	87	31.5208	18.1488	87	25.7452	8.3314	87	34.577	19.4002	87	13.5505	0	87	28.2981	11.5445	87	26.0109	11.0629	87	68.1084	51.0442	87	17.7832
									88	31.9405	14.1604	88	19.9235	3.1279	88	42.4952	28.9308	88	23.308	9.6887	88	27.1538	13.3287	88	23.9257	9.6089	88	31.7382	18.3662	88	24.6309	7.2171	88	36.9538	21.777	88	18.8801	5.3296	88	24.4473	7.6937	88	26.1896	11.2416	88	79.5913	62.5271	88	16.0762
									89	32.624	14.8439	89	21.6788	4.8832	89	42.8641	29.2997	89	20.1854	6.5661	89	32.6317	18.8066	89	23.6996	9.3828	89	29.0641	15.6921	89	20.5309	3.1171	89	33.6725	18.4957	89	21.6022	8.0517	89	23.2192	6.4656	89	28.7695	13.8215	89	69.3746	52.3104	89	18.3997
									90	33.999	16.2189	90	28.1105	11.3149	90	40.059	26.4946	90	21.7511	8.1318	90	29.7837	15.9586	90	24.7379	10.4211	90	22.0372	8.6652	90	17.4138	0	90	31.6273	16.4505	90	19.0297	5.4792	90	27.491	10.7374	90	30.1396	15.1916	90	54.8541	37.7899	90	20.979
									91	35.1734	17.3933	91	32.1036	15.308	91	44.0581	30.4937	91	20.4058	6.7865	91	21.7026	7.8775	91	26.1099	11.7931	91	21.9442	8.5722	91	17.5245	0.1107	91	26.4297	11.2529	91	23.866	10.3155	91	23.0616	6.308	91	23.8617	8.9137	91	37.1096	20.0454	91	23.1633
									92	33.581	15.8009	92	27.0986	10.303	92	29.3841	15.8197	92	24.0652	10.4459	92	21.7613	7.9362	92	28.3666	14.0498	92	30.5848	17.2128	92	20.3164	2.9026	92	25.8321	10.6553	92	21.9571	8.4066	92	25.4163	8.6627	92	21.1091	6.1611	92	28.9239	11.8597	92	19.5218
									93	25.2654	7.4853	93	23.565	6.7694	93	23.8666	10.3022	93	19.6087	5.9894	93	23.5653	9.7402	93	23.014	8.6972	93	26.3091	12.9371	93	18.2236	0.8098	93	24.5131	9.3363	93	22.6783	9.1278	93	21.5564	4.8028	93	27.1482	12.2002	93	25.9268	8.8626	93	20.5599
									94	38.4752	20.6951	94	20.5345	3.7389	94	31.0133	17.4489	94	17.0921	3.4728	94	27.978	14.1529	94	19.1819	4.8651	94	25.0847	11.7127	94	25.2032	7.7894	94	29.4812	14.3044	94	28.3749	14.8244	94	27.4181	10.6645	94	29.3286	14.3806	94	32.2286	15.1644	94	21.1197
									95	37.988	20.2079	95	18.974	2.1784	95	29.4245	15.8601	95	18.1462	4.5269	95	24.9178	11.0927	95	23.9402	9.6234	95	25.6657	12.2937	95	21.971	4.5572	95	29.6821	14.5053	95	32.0795	18.529	95	22.401	5.6474	95	25.3163	10.3683	95	28.39	11.3258	95	28.9234
									96	33.539	15.7589	96	22.4003	5.6047	96	32.5031	18.9387	96	22.8291	9.2098	96	26.6135	12.7884	96	24.8923	10.5755	96	20.5215	7.1495	96	20.5798	3.166	96	33.0149	17.8381	96	25.9387	12.3882	96	24.5203	7.7667	96	23.3398	8.3918	96	22.7152	5.651	96	23.6067
									97	32.4477	14.6676	97	24.2284	7.4328	97	35.1315	21.5671	97	24.365	10.7457	97	25.1164	11.2913	97	22.4232	8.1064	97	21.3148	7.9428	97	22.9094	5.4956	97	31.1821	16.0053	97	22.9636	9.4131	97	23.5343	6.7807	97	22.3956	7.4476	97	27.602	10.5378	97	23.7847
									98	26.749	8.9689	98	22.6706	5.875	98	30.1578	16.5934	98	22.2081	8.5888	98	19.1737	5.3486	98	22.5972	8.2804	98	18.3964	5.0244	98	22.6029	5.1891	98	26.982	11.8052	98	20.8439	7.2934	98	23.5231	6.7695	98	19.8453	4.8973	98	29.4588	12.3946	98	22.7021
									99	29.451	11.6709	99	25.7705	8.9749	99	26.2947	12.7303	99	22.6807	9.0614	99	23.6377	9.8126	99	23.6076	9.2908	99	19.6139	6.2419	99	26.6618	9.248	99	23.8981	8.7213	99	26.9233	13.3728	99	18.3724	1.6188	99	22.7689	7.8209	99	27.1626	10.0984	99	22.4096
									100	33.7911	16.011	100	26.4698	9.6742	100	25.6878	12.1234	100	30.7361	17.1168	100	18.3072	4.4821	100	25.6806	11.3638	100	21.4286	8.0566	100	22.8356	5.4218	100	24.4517	9.2749	100	24.9915	11.441	100	20.7888	4.0352	100	21.3612	6.4132	100	26.7341	9.6699	100	17.8517
									101	31.717	13.9369	101	28.2086	11.413	101	28.1607	14.5963	101	29.5162	15.8969	101	21.0802	7.2551	101	36.3747	22.0579	101	26.9931	13.6211	101	24.4883	7.0745	101	24.8882	9.7114	101	22.3813	8.8308	101	21.1195	4.3659	101	19.6423	4.6943	101	23.6797	6.6155	101	17.1369
									102	37.5967	19.8166	102	28.6323	11.8367	102	27.6343	14.0699	102	30.0557	16.4364	102	23.6988	9.8737	102	41.9645	27.6477	102	29.1455	15.7735	102	33.0997	15.6859	102	24.67	9.4932	102	18.3822	4.8317	102	25.6792	8.9256	102	20.9699	6.0219	102	21.4481	4.3839	102	17.7479
									103	36.2994	18.5193	103	26.0655	9.2699	103	37.5224	23.958	103	24.4495	10.8302	103	17.0295	3.2044	103	40.6844	26.3676	103	26.9776	13.6056	103	24.3819	6.9681	103	30.3002	15.1234	103	20.5149	6.9644	103	33.0175	16.2639	103	21.6857	6.7377	103	19.5889	2.5247	103	25.5013
									104	26.8846	9.1045	104	29.7565	12.9609	104	29.9394	16.375	104	20.7481	7.1288	104	16.6459	2.8208	104	33.3455	19.0287	104	24.2118	10.8398	104	21.9247	4.5109	104	34.3493	19.1725	104	21.0473	7.4968	104	36.428	19.6744	104	22.9957	8.0477	104	21.7719	4.7077	104	21.6953
									105	28.0456	10.2655	105	26.7503	9.9547	105	32.2386	18.6742	105	18.6638	5.0445	105	21.6767	7.8516	105	34.1511	19.8343	105	16.7837	3.4117	105	25.4659	8.0521	105	38.403	23.2262	105	16.8844	3.3339	105	30.2557	13.5021	105	24.3872	9.4392	105	25.3398	8.2756	105	21.9344
									106	17.7801	0	106	35.2573	18.4617	106	30.8233	17.2589	106	22.4991	8.8798	106	13.8251	0	106	32.0422	17.7254	106	14.331	0.959	106	29.4044	11.9906	106	31.0774	15.9006	106	17.2784	3.7279	106	36.6992	19.9456	106	23.459	8.511	106	33.2825	16.2183	106	17.5897
									107	19.022	1.2419	107	35.1938	18.3982	107	33.0684	19.504	107	22.0648	8.4455	107	15.4037	1.5786	107	31.0695	16.7527	107	17.3866	4.0146	107	35.4629	18.0491	107	22.8321	7.6553	107	18.7112	5.1607	107	24.5949	7.8413	107	22.2708	7.3228	107	58.6857	41.6215	107	18.418
									108	20.5465	2.7664	108	33.5934	16.7978	108	34.3556	20.7912	108	21.1994	7.5801	108	21.0458	7.2207	108	34.6906	20.3738	108	17.9626	4.5906	108	30.7773	13.3635	108	21.7114	6.5346	108	20.4538	6.9033	108	19.3049	2.5513	108	20.4065	5.4585	108	58.2265	41.1623	108	19.8966
									109	22.7537	4.9736	109	31.5116	14.716	109	38.3835	24.8191	109	17.9605	4.3412	109	22.5536	8.7285	109	35.2667	20.9499	109	16.7397	3.3677	109	28.7786	11.3648	109	16.1357	0.9589	109	19.7306	6.1801	109	16.8912	0.1376	109	23.3902	8.4422	109	52.719	35.6548	109	18.8667
									110	22.5384	4.7583	110	40.3262	23.5306	110	47.8847	34.3203	110	26.1837	12.5644	110	18.8325	5.0074	110	30.4493	16.1325	110	20.2511	6.8791	110	31.1671	13.7533	110	15.1768	0	110	22.9248	9.3743	110	18.9463	2.1927	110	22.9031	7.9551	110	36.074	19.0098	110	21.2924
									111	20.9599	3.1798	111	40.7468	23.9512	111	38.3918	24.8274	111	26.0529	12.4336	111	17.5671	3.742	111	19.9453	5.6285	111	19.4049	6.0329	111	28.9058	11.492	111	15.691	0.5142	111	22.7836	9.2331	111	20.3607	3.6071	111	23.9986	9.0506	111	25.4299	8.3657	111	18.9098
									112	20.3091	2.529	112	47.9761	31.1805	112	36.2632	22.6988	112	19.0405	5.4212	112	18.0849	4.2598	112	21.8882	7.5714	112	27.3837	14.0117	112	29.5823	12.1685	112	18.847	3.6702	112	22.3574	8.8069	112	25.7884	9.0348	112	19.9813	5.0333	112	22.2616	5.1974	112	20.1849
									113	19.8505	2.0704	113	31.0671	14.2715	113	31.7357	18.1713	113	22.9172	9.2979	113	20.0398	6.2147	113	21.8823	7.5655	113	19.5198	6.1478	113	34.3728	16.959	113	16.3433	1.1665	113	25.2128	11.6623	113	28.908	12.1544	113	25.7014	10.7534	113	22.8109	5.7467	113	19.4819
									114	20.8445	3.0644	114	27.9293	11.1337	114	23.364	9.7996	114	16.9874	3.3681	114	23.0599	9.2348	114	23.135	8.8182	114	14.5946	1.2226	114	31.8363	14.4225	114	15.8927	0.7159	114	23.8072	10.2567	114	30.4492	13.6956	114	23.6786	8.7306	114	24.914	7.8498	114	23.1202
									115	20.9204	3.1403	115	21.3427	4.5471	115	20.5089	6.9445	115	24.3012	10.6819	115	28.6607	14.8356	115	26.1592	11.8424	115	21.3691	7.9971	115	36.9117	19.4979	115	15.8883	0.7115	115	21.645	8.0945	115	29.2374	12.4838	115	19.8211	4.8731	115	29.3186	12.2544	115	25.0738
									116	22.7857	5.0056	116	18.2424	1.4468	116	20.3956	6.8312	116	28.6756	15.0563	116	33.8218	19.9967	116	20.2044	5.8876	116	33.2774	19.9054	116	40.145	22.7312	116	20.6461	5.4693	116	18.6376	5.0871	116	26.1204	9.3668	116	18.0164	3.0684	116	20.0273	2.9631	116	25.7681
									117	20.4118	2.6317	117	16.7956	0	117	25.3414	11.777	117	31.0668	17.4475				117	18.0184	3.7016	117	38.53	25.158	117	29.8885	12.4747	117	22.1978	7.021	117	19.5488	5.9983	117	21.043	4.2894	117	17.5168	2.5688	117	22.6375	5.5733	117	22.881
									118	18.3591	0.579	118	18.1924	1.3968	118	30.6527	17.0883	118	18.476	4.8567				118	19.2455	4.9287	118	28.0452	14.6732	118	37.0771	19.6633	118	17.7191	2.5423	118	17.1684	3.6179	118	22.059	5.3054	118	22.5699	7.6219	118	23.6233	6.5591	118	25.6142
									119	18.3513	0.5712	119	21.7243	4.9287	119	28.069	14.5046	119	13.6193	0				119	24.862	10.5452	119	23.0412	9.6692	119	40.5757	23.1619	119	20.1157	4.9389	119	17.2773	3.7268	119	20.5435	3.7899	119	20.5441	5.5961	119	23.6546	6.5904	119	22.357
									120	21.8784	4.0983	120	19.0163	2.2207	120	22.4293	8.8649	120	15.7299	2.1106				120	22.3875	8.0707	120	27.1515	13.7795	120	36.024	18.6102	120	22.1573	6.9805				120	25.5206	8.767	120	21.0433	6.0953	120	22.0516	4.9874	120	28.123
									121	21.7689	3.9888	121	24.8741	8.0785	121	23.0525	9.4881							121	17.9162	3.5994	121	24.5543	11.1823	121	29.4971	12.0833	121	26.4675	11.2907				121	20.2149	3.4613	121	21.464	6.516	121	24.1633	7.0991	121	29.9474
									122	19.3842	1.6041	122	21.3376	4.542	122	20.3894	6.825							122	19.1897	4.8729	122	26.7652	13.3932	122	32.6779	15.2641							122	16.7536	0	122	18.7436	3.7956	122	19.271	2.2068	122	28.9542
									123	18.3257	0.5456	123	22.2322	5.4366	123	23.3894	9.825										123	35.0729	21.7009	123	27.0771	9.6633							123	23.2785	6.5249	123	18.6864	3.7384	123	24.0209	6.9567	123	31.1193
									124	22.6591	4.879	124	20.8887	4.0931																124	27.4733	10.0595							124	25.9619	9.2083	124	20.5611	5.6131	124	39.5331	22.4689	124	30.0975
									125	21.5802	3.8001	125	21.1341	4.3385																125	22.3899	4.9761							125	26.0519	9.2983	125	21.6683	6.7203	125	45.2053	28.1411	125	29.439
									126	22.3998	4.6197	126	28.868	12.0724																126	21.1386	3.7248							126	30.9125	14.1589	126	20.0683	5.1203	126	38.403	21.3388	126	31.861
									127	20.1976	2.4175	127	30.8461	14.0505																127	20.4738	3.06							127	27.4353	10.6817	127	19.6308	4.6828	127	28.4436	11.3794	127	28.3619
									128	23.527	5.7469	128	29.5371	12.7415																128	25.2565	7.8427							128	26.0092	9.2556	128	27.2552	12.3072	128	23.3408	6.2766	128	16.1346
									129	22.739	4.9589	129	28.4596	11.664																129	27.4967	10.0829							129	32.3153	15.5617	129	22.7514	7.8034	129	22.3404	5.2762	129	19.4912
									130	25.539	7.7589	130	24.8791	8.0835																130	26.1722	8.7584							130	46.1052	29.3516	130	27.4959	12.5479	130	22.7302	5.666	130	28.269
									131	26.082	8.3019	131	28.8121	12.0165																131	26.0699	8.6561							131	32.7209	15.9673	131	28.143	13.195	131	21.0878	4.0236	131	29.404
									132	23.9083	6.1282	132	31.2677	14.4721																132	23.7615	6.3477							132	30.0544	13.3008	132	23.7172	8.7692	132	23.7722	6.708	132	35.9711
									133	27.5825	9.8024	133	32.3717	15.5761																133	28.4031	10.9893							133	25.5017	8.7481	133	23.8339	8.8859	133	22.2675	5.2033	133	25.9241
									134	31.6523	13.8722	134	26.9185	10.1229																134	23.0702	5.6564							134	30.4406	13.687	134	32.2952	17.3472	134	26.5279	9.4637	134	22.4439
												135	29.2763	12.4807																135	31.3835	13.9697							135	34.046	17.2924	135	28.9564	14.0084	135	26.5778	9.5136	135	21.891
												136	30.4591	13.6635																136	27.2102	9.7964							136	42.9618	26.2082				136	26.7001	9.6359	136	27.9615
												137	28.1276	11.332																137	28.0493	10.6355							137	38.4807	21.7271				137	34.4616	17.3974	137	27.3208
												138	27.1238	10.3282																138	33.8255	16.4117							138	37.0501	20.2965				138	38.784	21.7198	138	21.2048
												139	22.849	6.0534																139	33.5079	16.0941							139	43.4305	26.6769							139	27.5749
												140	22.4165	5.6209																140	28.5046	11.0908							140	46.6773	29.9237
												141	20.9991	4.2035																141	26.8416	9.4278							141	55.7956	39.042
												142	24.4608	7.6652																142	31.7561	14.3423							142	53.3229	36.5693
												143	25.3571	8.5615																143	32.882	15.4682							143	42.9184	26.1648
												144	29.9185	13.1229																									144	40.7937	24.0401
												145	28.7376	11.942																									145	31.6747	14.9211
												146	33.8492	17.0536																									146	27.5945	10.8409
												147	40.2177	23.4221																									147	32.3281	15.5745
												148	37.2674	20.4718																									148	34.8194	18.0658
												149	31.6684	14.8728																									149	28.3682	11.6146
												150	27.1993	10.4037																									150	36.7527	19.9991
												151	23.0099	6.2143																									151	28.6914	11.9378
												152	26.5773	9.7817																									152	22.6755	5.9219
												153	20.1465	3.3509																									153	25.3013	8.5477
												154	19.0753	2.2797
								Mean of grey values			10.6311			10.5315			12.8204			11.3933			13.5853			10.9539			10.855			9.79686			10.8852			10.4169			12.0039			7.31293			12.9313
[truncated: 19 more columns]
