# Supplementary material for: Meru couples planar cell polarity with apical-basal polarity during asymmetric cell division
Source: eLife. 2017 Jun 30;6:e25014. doi: 10.7554/eLife.25014 (PMC5493435; doi:10.7554/eLife.25014)
Supplement: Figure 6—source data 1. — Related to Figure 6C. DOI: http://dx.doi.org/10.7554/eLife.25014.018 [file elife-25014-fig6-data1.xlsx]

## Sheet: Figure 6C
	meru			meru∆PBM
Cell	Normalized Baz intensity at Meru crescent	Mean of grey values		Normalized Baz intensity at Meru crescent	Mean of grey values
		at Meru crescent	at remaining cell cortex		at Meru crescent	at remaining cell cortex
1	1.69987	38.803	22.827	0.96687	31.431	32.508
2	1.78774	48.607	27.189	0.792291	27.254	34.399
3	2.26204	44.311	19.589	0.840017	33.746	40.173
4	1.85076	42.19	22.796	0.800224	31.388	39.224
5	2.19332	45.564	20.774	0.945835	27.293	28.856
6	1.72976	36.254	20.959	0.862813	25.629	29.704
7	1.80749	42.682	23.614	0.859009	30.445	35.442
8	1.80036	46.642	25.907	0.847554	37.756	44.547
9	1.98525	41.992	21.152	0.823773	31.88	38.7
10	1.75762	60.346	34.334	0.82566	31.347	37.966
11	2.03367	43.669	21.473	0.90207	18.432	20.433
12	1.81424	45.345	24.994	0.838011	15.737	18.779
13	1.67014	33.61	20.124	0.950374	29.569	31.113
14	1.5296	41.206	26.939	1.04246	39.084	37.492
15	1.78494	48.213	27.011	1.03962	29.023	27.917
16	1.9942	41.579	20.85	1.04384	29.595	28.352
17	1.62984	38.184	23.428	1.1381	25.852	22.715
18	1.80461	49.672	27.525	0.968265	18.398	19.001
19	1.81227	48.904	26.985	1.00336	23.001	22.924
20	1.68836	42.815	25.359	1.09152	21.789	19.962
Mean	1.832			0.9291
SD	0.1815			0.1045
P value				<0.0001
