# Supplementary material for: Meru couples planar cell polarity with apical-basal polarity during asymmetric cell division
Source: eLife. 2017 Jun 30;6:e25014. doi: 10.7554/eLife.25014 (PMC5493435; doi:10.7554/eLife.25014)
Supplement: Figure 6—figure supplement 1—source data 1. — Related to Figure 6—figure supplement 1F,F’. DOI: http://dx.doi.org/10.7554/eLife.25014.020 [file elife-25014-fig6-figsupp1-data1.xlsx]

## Sheet: Figure 6-figure supplement 1F
	Stout bristle defect counts
Genotype	1 defect	2 defects	No defect
UAS-GFP/+; neurG4, meru1/meru1	27	6	67
UAS-baz-GFP/+; neurG4, meru1/meru1	8	0	92
UAS-baz-GFP/+; neurG4/+	1	0	99

## Sheet: Figure 6-figure supplement 1F`
	Counts, missing macrochaetes
Genotype	1 defect	2 defects	3 defects	4 defects	No defect
UAS-GFP/+; neurG4, meru1/meru1	21	8	7	1	13
UAS-baz-GFP/+; neurG4, meru1/meru1	1	0	0	0	49
UAS-baz-GFP/+; neurG4/+	0	0	0	0	50
